# Supplementary material for: Cathodic Radical Cyclisation of Aryl Halides Using a Strongly‐Reducing Catalytic Mediator in Flow
Source: Angew Chem Int Ed Engl. 2022 Jul 18;61(35):e202203694. doi: 10.1002/anie.202203694 (PMC9543573; doi:10.1002/anie.202203694)
Supplement: Supplementary file 1 — Supporting Information [file ANIE-61-0-s001.cif]

data_2020sot0008_r1_100k
_audit_creation_date               2020-07-23
_audit_creation_method
;
Olex2 1.2
(compiled 2018.05.29 svn.r3508 for OlexSys, GUI svn.r5506)
;
_shelx_SHELXL_version_number       '2016/6'
loop_
  _audit_author_name
  _audit_author_email
  _audit_author_address
 'Light, M.E.' light@soton.ac.uk
;

University of Southampton
Chemistry
University Road Highfield
Southampton
;
 'Amador, A.F.' aafa1v17@soton.ac.uk
;

University of Southampton
Chemistry
University Road Highfield
Southampton
;
 'Brown, R.' R.C.Brown@soton.ac.uk
;

University of Southampton
Chemistry
University Road Highfield
Southampton
;

_audit_contact_author_address
;
University of Southampton
Chemistry
University Road Highfield
Southampton
;
_audit_contact_author_email        light@soton.ac.uk
_audit_contact_author_name         'Light, M.E.'
_audit_contact_author_phone        02380599429
_publ_contact_author_id_orcid      0000-0002-0585-0843
_publ_section_references
;
Dolomanov, O.V., Bourhis, L.J., Gildea, R.J, Howard, J.A.K. & Puschmann, H.
 (2009), J. Appl. Cryst. 42, 339-341.

Sheldrick, G.M. (2015). Acta Cryst. A71, 3-8.

Sheldrick, G.M. (2015). Acta Cryst. C71, 3-8.
;
_chemical_name_common              ?
_chemical_name_systematic          ?
_chemical_formula_moiety           'I3, C16 H36 N'
_chemical_formula_sum              'C16 H36 I3 N'
_chemical_formula_weight           623.16
_chemical_melting_point            ?
_chemical_oxdiff_formula           'C16 H32 I3 N1'
_chemical_oxdiff_usercomment       Bu4NI3_electrochem
loop_
  _atom_type_symbol
  _atom_type_description
  _atom_type_scat_dispersion_real
  _atom_type_scat_dispersion_imag
  _atom_type_scat_source
 'C' 'C' 0.0033 0.0016 'International Tables Vol C Tables 4.2.6.8 and 6.1.1.4'
 'H' 'H' 0.0000 0.0000 'International Tables Vol C Tables 4.2.6.8 and 6.1.1.4'
 'I' 'I' -0.4742 1.8119 'International Tables Vol C Tables 4.2.6.8 and 6.1.1.4'
 'N' 'N' 0.0061 0.0033 'International Tables Vol C Tables 4.2.6.8 and 6.1.1.4'

_shelx_space_group_comment
;
The symmetry employed for this shelxl refinement is uniquely defined
by the following loop, which should always be used as a source of
symmetry information in preference to the above space-group names.
They are only intended as comments.
;
_space_group_crystal_system        'triclinic'
_space_group_IT_number             2
_space_group_name_H-M_alt          'P -1'
_space_group_name_Hall             '-P 1'
loop_
  _space_group_symop_operation_xyz
 'x, y, z'
 '-x, -y, -z'

_cell_length_a                     9.46790(10)
_cell_length_b                     15.55980(10)
_cell_length_c                     15.82260(10)
_cell_angle_alpha                  83.5160(10)
_cell_angle_beta                   74.0980(10)
_cell_angle_gamma                  78.4640(10)
_cell_volume                       2192.29(3)
_cell_formula_units_Z              4
_cell_measurement_reflns_used      66684
_cell_measurement_temperature      293(2)
_cell_measurement_theta_max        31.7330
_cell_measurement_theta_min        1.9700
_shelx_estimated_absorpt_T_max     ?
_shelx_estimated_absorpt_T_min     ?
_exptl_absorpt_coefficient_mu      4.272
_exptl_absorpt_correction_T_max    1.00000
_exptl_absorpt_correction_T_min    0.75588
_exptl_absorpt_correction_type     multi-scan
_exptl_absorpt_process_details
;
CrysAlisPro 1.171.40.37a (Rigaku Oxford Diffraction, 2019)
Empirical absorption correction using spherical harmonics,
 implemented in SCALE3 ABSPACK scaling algorithm.
;
_exptl_absorpt_special_details     ?
_exptl_crystal_colour              'clear dark orange'
_exptl_crystal_colour_lustre       clear
_exptl_crystal_colour_modifier     dark
_exptl_crystal_colour_primary      orange
_exptl_crystal_density_diffrn      1.888
_exptl_crystal_density_meas        ?
_exptl_crystal_density_method      ?
_exptl_crystal_description         plate
_exptl_crystal_F_000               1192
loop_
  _exptl_crystal_face_index_h
  _exptl_crystal_face_index_k
  _exptl_crystal_face_index_l
  _exptl_crystal_face_perp_dist
 1 5 -5 0.0126
 -1 -5 5 0.0126
 4 3 5 0.0171
 -5 -2 -5 0.0320
 5 -4 0 0.0580

_exptl_crystal_recrystallization_method 
 'The material was recrystallised from ethanol by slow evaporation'
_exptl_crystal_size_max            0.327
_exptl_crystal_size_mid            0.061
_exptl_crystal_size_min            0.025
loop_
  _exptl_oxdiff_crystal_face_indexfrac_h
  _exptl_oxdiff_crystal_face_indexfrac_k
  _exptl_oxdiff_crystal_face_indexfrac_l
  _exptl_oxdiff_crystal_face_x
  _exptl_oxdiff_crystal_face_y
  _exptl_oxdiff_crystal_face_z
 0.9998 4.9990 -4.9980 -0.3101 0.1689 0.0095
 -0.9998 -4.9990 4.9980 0.3101 -0.1689 -0.0095
 3.9985 2.9993 4.9990 0.0922 0.1907 -0.2674
 -4.9981 -1.9996 -4.9988 -0.0780 -0.1513 0.3567
 4.9982 -3.9990 -0.0006 -0.0822 -0.1541 -0.4322

_exptl_transmission_factor_max     ?
_exptl_transmission_factor_min     ?
_diffrn_reflns_av_R_equivalents    0.0565
_diffrn_reflns_av_unetI/netI       0.0225
_diffrn_reflns_Laue_measured_fraction_full  1.000
_diffrn_reflns_Laue_measured_fraction_max  0.999
_diffrn_reflns_limit_h_max         12
_diffrn_reflns_limit_h_min         -12
_diffrn_reflns_limit_k_max         20
_diffrn_reflns_limit_k_min         -20
_diffrn_reflns_limit_l_max         21
_diffrn_reflns_limit_l_min         -21
_diffrn_reflns_number              112613
_diffrn_reflns_point_group_measured_fraction_full  1.000
_diffrn_reflns_point_group_measured_fraction_max  0.999
_diffrn_reflns_theta_full          25.242
_diffrn_reflns_theta_max           28.499
_diffrn_reflns_theta_min           1.835
_diffrn_ambient_temperature        293(2)
_diffrn_detector                   'CCD plate'
_diffrn_detector_area_resol_mean   10.0000
_diffrn_detector_type              'Rigaku HG Saturn724+ (2x2 bin mode)'
_diffrn_measured_fraction_theta_full  1.000
_diffrn_measured_fraction_theta_max  0.999
_diffrn_measurement_details
;
List of Runs (angles in degrees, time in seconds):

  # Type    Start    End  Width  t~exp~   \w     \q     \k     \f   Frames
--------------------------------------------------------------------------
  1  \w   -109.00  19.00   0.50    1.00    --  -19.80 -60.00 150.00  256
  2  \w    -58.00  70.00   0.50    1.00    --  -19.80  57.00  90.00  256
  3  \w   -109.00  19.00   0.50    1.00    --  -19.80 -60.00-150.00  256
  4  \w    -58.00  70.00   0.50    1.00    --  -19.80  60.00   0.00  256
  5  \w   -109.00  19.00   0.50    1.00    --  -19.80 -60.00 -60.00  256
  6  \w   -109.00  57.00   0.50    1.00    --  -19.80 -38.00 -30.00  332
  7  \w    -58.00  70.00   0.50    1.00    --  -19.80  60.00-120.00  256
  8  \w    -58.00  70.00   0.50    1.00    --  -19.80  60.00 -30.00  256
  9  \w   -109.00  19.00   0.50    1.00    --  -19.80 -60.00  60.00  256
 10  \w    -58.00  70.00   0.50    1.00    --  -19.80  60.00 150.00  256
 11  \w    -58.00  70.00   0.50    1.00    --  -19.80  60.00  60.00  256
 12  \w   -109.00  19.00   0.50    1.00    --  -19.80 -60.00 -30.00  256
 13  \w   -109.00  19.00   0.50    1.00    --  -19.80 -57.00-120.00  256
 14  \w    -58.00  70.00   0.50    1.00    --  -19.80  60.00 -90.00  256
 15  \w   -109.00  19.00   0.50    1.00    --  -19.80 -60.00   0.00  256
 16  \w   -109.00  19.00   0.50    1.00    --  -19.80 -60.00  90.00  256
 17  \w   -109.00 -50.00   0.50    1.00    --  -19.80  19.00-180.00  118
 18  \w    -58.00  70.00   0.50    1.00    --  -19.80  60.00-150.00  256
;
_diffrn_measurement_device         'four-circle diffractometer'
_diffrn_measurement_device_type    'Rigaku AFC12 FRE-VHF'
_diffrn_measurement_device_type2   'Rigaku AFC12 (Right)'
_diffrn_measurement_method         '\w scans'
_diffrn_measurement_specimen_support  'MiTeGen MicroMesh'
_diffrn_orient_matrix_type        
 'CrysAlisPro convention (1999,Acta A55,543-557)'
_diffrn_orient_matrix_UB_11        -0.0254936000
_diffrn_orient_matrix_UB_12        -0.0113162000
_diffrn_orient_matrix_UB_13        0.0456194000
_diffrn_orient_matrix_UB_21        0.0034322000
_diffrn_orient_matrix_UB_22        0.0428191000
_diffrn_orient_matrix_UB_23        0.0097146000
_diffrn_orient_matrix_UB_31        -0.0748481000
_diffrn_orient_matrix_UB_32        0.0145371000
_diffrn_orient_matrix_UB_33        -0.0023402000
_diffrn_radiation_collimation      0.3
_diffrn_radiation_monochromator    mirror
_diffrn_radiation_probe            x-ray
_diffrn_radiation_type             MoK\a
_diffrn_radiation_wavelength       0.71073
_diffrn_source                     'Rotating-anode X-ray tube'
_diffrn_source_current             55.0
_diffrn_source_power               2.475
_diffrn_source_target              Mo
_diffrn_source_type                'Rigaku (Mo) X-ray Source'
_diffrn_source_voltage             45.0
_reflns_Friedel_coverage           0.000
_reflns_Friedel_fraction_full      .
_reflns_Friedel_fraction_max       .
_reflns_number_gt                  10383
_reflns_number_total               11113
_reflns_odcompleteness_completeness  99.98
_reflns_odcompleteness_iscentric   1
_reflns_odcompleteness_theta       27.42
_reflns_special_details
;
 Reflections were merged by SHELXL according to the crystal
 class for the calculation of statistics and refinement.
 
 _reflns_Friedel_fraction is defined as the number of unique
 Friedel pairs measured divided by the number that would be
 possible theoretically, ignoring centric projections and
 systematic absences.
;
_reflns_threshold_expression       'I > 2\s(I)'
_computing_cell_refinement         'CrysAlisPro 1.171.40.37a (Rigaku OD, 2019)'
_computing_data_collection         'CrysAlisPro 1.171.40.37a (Rigaku OD, 2019)'
_computing_data_reduction          'CrysAlisPro 1.171.40.37a (Rigaku OD, 2019)'
_computing_molecular_graphics      'Olex2 (Dolomanov et al., 2009)'
_computing_publication_material    'Olex2 (Dolomanov et al., 2009)'
_computing_structure_refinement    'ShelXL (Sheldrick, 2015)'
_computing_structure_solution      'ShelXT (Sheldrick, 2015)'
_refine_diff_density_max           1.653
_refine_diff_density_min           -0.900
_refine_diff_density_rms           0.104
_refine_ls_extinction_coef         .
_refine_ls_extinction_method       none
_refine_ls_goodness_of_fit_ref     1.035
_refine_ls_hydrogen_treatment      constr
_refine_ls_matrix_type             full
_refine_ls_number_parameters       369
_refine_ls_number_reflns           11113
_refine_ls_number_restraints       0
_refine_ls_R_factor_all            0.0221
_refine_ls_R_factor_gt             0.0202
_refine_ls_restrained_S_all        1.035
_refine_ls_shift/su_max            0.006
_refine_ls_shift/su_mean           0.000
_refine_ls_structure_factor_coef   Fsqd
_refine_ls_weighting_details      
 'w=1/[\s^2^(Fo^2^)+(0.0182P)^2^+2.8647P] where P=(Fo^2^+2Fc^2^)/3'
_refine_ls_weighting_scheme        calc
_refine_ls_wR_factor_gt            0.0491
_refine_ls_wR_factor_ref           0.0498
_refine_special_details            ?
_olex2_refinement_description
;
1. Fixed Uiso
 At 1.2 times of:
  All C(H,H) groups
 At 1.5 times of:
  All C(H,H,H) groups
2.a Secondary CH2 refined with riding coordinates:
 C1(H1A,H1B), C2(H2A,H2B), C3(H3A,H3B), C5(H5A,H5B), C6(H6A,H6B), C7(H7A,H7B),
 C9(H9A,H9B), C10(H10A,H10B), C11(H11A,H11B), C13(H13A,H13B), C14(H14A,H14B),
 C15(H15A,H15B), C17(H17A,H17B), C18(H18A,H18B), C19(H19A,H19B), C21(H21A,H21B),
  C22(H22A,H22B), C23(H23A,H23B), C25(H25A,H25B), C26(H26A,H26B), C27(H27A,
 H27B), C29(H29A,H29B), C30(H30A,H30B), C31(H31A,H31B)
2.b Idealised Me refined as rotating group:
 C4(H4A,H4B,H4C), C8(H8A,H8B,H8C), C12(H12A,H12B,H12C), C16(H16A,H16B,H16C),
 C20(H20A,H20B,H20C), C24(H24A,H24B,H24C), C28(H28A,H28B,H28C), C32(H32A,H32B,
 H32C)
;
_atom_sites_solution_hydrogens     geom
_atom_sites_solution_primary       dual
_atom_sites_solution_secondary     ?
loop_
  _atom_site_label
  _atom_site_type_symbol
  _atom_site_fract_x
  _atom_site_fract_y
  _atom_site_fract_z
  _atom_site_U_iso_or_equiv
  _atom_site_adp_type
  _atom_site_occupancy
  _atom_site_site_symmetry_order
  _atom_site_calc_flag
  _atom_site_refinement_flags_posn
  _atom_site_refinement_flags_adp
  _atom_site_refinement_flags_occupancy
  _atom_site_disorder_assembly
  _atom_site_disorder_group
 I1 I 0.81730(2) 0.72221(2) 0.99705(2) 0.02170(4) Uani 1 1 d . . . . .
 I2 I 0.50179(2) 0.74817(2) 1.00712(2) 0.01652(3) Uani 1 1 d . . . . .
 I3 I 0.17791(2) 0.77999(2) 1.01938(2) 0.02026(4) Uani 1 1 d . . . . .
 I4 I 0.62228(2) 1.26555(2) 0.48094(2) 0.01812(4) Uani 1 1 d . . . . .
 I5 I 0.31690(2) 1.24545(2) 0.49509(2) 0.01476(3) Uani 1 1 d . . . . .
 I6 I 0.00358(2) 1.24206(2) 0.50273(2) 0.02060(4) Uani 1 1 d . . . . .
 N1 N 0.68280(18) 0.50413(11) 0.72940(11) 0.0123(3) Uani 1 1 d . . . . .
 C1 C 0.5799(2) 0.43673(13) 0.74726(13) 0.0140(4) Uani 1 1 d . . . . .
 H1A H 0.517012 0.441683 0.806878 0.017 Uiso 1 1 calc R . . . .
 H1B H 0.515342 0.451163 0.707636 0.017 Uiso 1 1 calc R . . . .
 C2 C 0.6587(2) 0.34194(13) 0.73663(14) 0.0166(4) Uani 1 1 d . . . . .
 H2A H 0.711044 0.323436 0.782224 0.020 Uiso 1 1 calc R . . . .
 H2B H 0.731617 0.337284 0.679981 0.020 Uiso 1 1 calc R . . . .
 C3 C 0.5459(2) 0.28198(13) 0.74288(13) 0.0169(4) Uani 1 1 d . . . . .
 H3A H 0.466468 0.291835 0.796408 0.020 Uiso 1 1 calc R . . . .
 H3B H 0.502099 0.296029 0.693230 0.020 Uiso 1 1 calc R . . . .
 C4 C 0.6215(3) 0.18587(14) 0.74321(15) 0.0235(5) Uani 1 1 d . . . . .
 H4A H 0.698207 0.175808 0.689454 0.035 Uiso 1 1 calc GR . . . .
 H4B H 0.548950 0.149177 0.748038 0.035 Uiso 1 1 calc GR . . . .
 H4C H 0.664906 0.172045 0.792340 0.035 Uiso 1 1 calc GR . . . .
 C5 C 0.7803(2) 0.50172(13) 0.63502(12) 0.0141(4) Uani 1 1 d . . . . .
 H5A H 0.831855 0.551478 0.623138 0.017 Uiso 1 1 calc R . . . .
 H5B H 0.855520 0.448815 0.630646 0.017 Uiso 1 1 calc R . . . .
 C6 C 0.6994(2) 0.50374(13) 0.56367(13) 0.0152(4) Uani 1 1 d . . . . .
 H6A H 0.618614 0.553899 0.569660 0.018 Uiso 1 1 calc R . . . .
 H6B H 0.656771 0.450853 0.570293 0.018 Uiso 1 1 calc R . . . .
 C7 C 0.8081(2) 0.50998(13) 0.47253(13) 0.0163(4) Uani 1 1 d . . . . .
 H7A H 0.859338 0.558939 0.468673 0.020 Uiso 1 1 calc R . . . .
 H7B H 0.882300 0.456639 0.464225 0.020 Uiso 1 1 calc R . . . .
 C8 C 0.7258(3) 0.52288(14) 0.39995(14) 0.0208(4) Uani 1 1 d . . . . .
 H8A H 0.795903 0.527618 0.343575 0.031 Uiso 1 1 calc GR . . . .
 H8B H 0.652233 0.575622 0.408195 0.031 Uiso 1 1 calc GR . . . .
 H8C H 0.677762 0.473510 0.402527 0.031 Uiso 1 1 calc GR . . . .
 C9 C 0.5835(2) 0.59424(12) 0.74467(13) 0.0137(4) Uani 1 1 d . . . . .
 H9A H 0.533572 0.609360 0.697666 0.016 Uiso 1 1 calc R . . . .
 H9B H 0.507144 0.589800 0.799403 0.016 Uiso 1 1 calc R . . . .
 C10 C 0.6628(2) 0.66896(13) 0.74900(13) 0.0145(4) Uani 1 1 d . . . . .
 H10A H 0.744048 0.672032 0.696416 0.017 Uiso 1 1 calc R . . . .
 H10B H 0.704592 0.658051 0.799554 0.017 Uiso 1 1 calc R . . . .
 C11 C 0.5530(2) 0.75621(13) 0.75647(13) 0.0160(4) Uani 1 1 d . . . . .
 H11A H 0.510867 0.766725 0.706055 0.019 Uiso 1 1 calc R . . . .
 H11B H 0.471993 0.752966 0.809127 0.019 Uiso 1 1 calc R . . . .
 C12 C 0.6305(3) 0.83217(14) 0.76049(15) 0.0226(5) Uani 1 1 d . . . . .
 H12A H 0.706714 0.837650 0.706824 0.034 Uiso 1 1 calc GR . . . .
 H12B H 0.674787 0.820936 0.809340 0.034 Uiso 1 1 calc GR . . . .
 H12C H 0.558720 0.885721 0.767847 0.034 Uiso 1 1 calc GR . . . .
 C13 C 0.7871(2) 0.48439(13) 0.78944(13) 0.0141(4) Uani 1 1 d . . . . .
 H13A H 0.852440 0.527585 0.775102 0.017 Uiso 1 1 calc R . . . .
 H13B H 0.849138 0.427302 0.776883 0.017 Uiso 1 1 calc R . . . .
 C14 C 0.7119(2) 0.48420(14) 0.88772(13) 0.0165(4) Uani 1 1 d . . . . .
 H14A H 0.656798 0.436037 0.904992 0.020 Uiso 1 1 calc R . . . .
 H14B H 0.642071 0.538733 0.900888 0.020 Uiso 1 1 calc R . . . .
 C15 C 0.8298(2) 0.47415(14) 0.93937(13) 0.0183(4) Uani 1 1 d . . . . .
 H15A H 0.900926 0.420384 0.924600 0.022 Uiso 1 1 calc R . . . .
 H15B H 0.883454 0.522971 0.922455 0.022 Uiso 1 1 calc R . . . .
 C16 C 0.7599(3) 0.47157(16) 1.03838(14) 0.0251(5) Uani 1 1 d . . . . .
 H16A H 0.690292 0.525005 1.053280 0.038 Uiso 1 1 calc GR . . . .
 H16B H 0.836744 0.465637 1.068696 0.038 Uiso 1 1 calc GR . . . .
 H16C H 0.708817 0.422439 1.055534 0.038 Uiso 1 1 calc GR . . . .
 N2 N 0.08079(19) 0.96885(11) 0.73476(11) 0.0126(3) Uani 1 1 d . . . . .
 C17 C 0.1578(2) 0.87621(12) 0.75610(13) 0.0136(4) Uani 1 1 d . . . . .
 H17A H 0.256692 0.865684 0.716177 0.016 Uiso 1 1 calc R . . . .
 H17B H 0.169903 0.873335 0.815328 0.016 Uiso 1 1 calc R . . . .
 C18 C 0.0769(2) 0.80285(13) 0.74998(13) 0.0153(4) Uani 1 1 d . . . . .
 H18A H 0.063392 0.804998 0.691134 0.018 Uiso 1 1 calc R . . . .
 H18B H -0.021010 0.811202 0.791205 0.018 Uiso 1 1 calc R . . . .
 C19 C 0.1653(2) 0.71320(13) 0.77069(13) 0.0167(4) Uani 1 1 d . . . . .
 H19A H 0.264650 0.705921 0.731131 0.020 Uiso 1 1 calc R . . . .
 H19B H 0.174969 0.710127 0.830465 0.020 Uiso 1 1 calc R . . . .
 C20 C 0.0876(3) 0.63945(14) 0.76065(14) 0.0218(4) Uani 1 1 d . . . . .
 H20A H 0.079631 0.641858 0.701211 0.033 Uiso 1 1 calc GR . . . .
 H20B H -0.010297 0.646269 0.800309 0.033 Uiso 1 1 calc GR . . . .
 H20C H 0.144699 0.583786 0.774105 0.033 Uiso 1 1 calc GR . . . .
 C21 C 0.0819(2) 0.98101(13) 0.63761(13) 0.0148(4) Uani 1 1 d . . . . .
 H21A H 0.042263 0.933179 0.623416 0.018 Uiso 1 1 calc R . . . .
 H21B H 0.014947 1.035176 0.628622 0.018 Uiso 1 1 calc R . . . .
 C22 C 0.2336(2) 0.98421(13) 0.57347(13) 0.0155(4) Uani 1 1 d . . . . .
 H22A H 0.305118 0.933690 0.585935 0.019 Uiso 1 1 calc R . . . .
 H22B H 0.268216 1.036861 0.580679 0.019 Uiso 1 1 calc R . . . .
 C23 C 0.2229(2) 0.98414(14) 0.47869(13) 0.0177(4) Uani 1 1 d . . . . .
 H23A H 0.186022 0.932112 0.472066 0.021 Uiso 1 1 calc R . . . .
 H23B H 0.152557 1.035254 0.466124 0.021 Uiso 1 1 calc R . . . .
 C24 C 0.3748(3) 0.98547(14) 0.41312(14) 0.0225(5) Uani 1 1 d . . . . .
 H24A H 0.364919 0.985884 0.354297 0.034 Uiso 1 1 calc GR . . . .
 H24B H 0.443952 0.934167 0.424591 0.034 Uiso 1 1 calc GR . . . .
 H24C H 0.411118 1.037183 0.419294 0.034 Uiso 1 1 calc GR . . . .
 C25 C 0.1643(2) 1.03331(13) 0.75735(13) 0.0145(4) Uani 1 1 d . . . . .
 H25A H 0.165916 1.021866 0.818659 0.017 Uiso 1 1 calc R . . . .
 H25B H 0.266819 1.022400 0.722061 0.017 Uiso 1 1 calc R . . . .
 C26 C 0.0993(2) 1.12953(13) 0.74280(14) 0.0167(4) Uani 1 1 d . . . . .
 H26A H 0.001340 1.143164 0.783226 0.020 Uiso 1 1 calc R . . . .
 H26B H 0.087798 1.140639 0.683262 0.020 Uiso 1 1 calc R . . . .
 C27 C 0.2002(3) 1.18863(14) 0.75722(14) 0.0195(4) Uani 1 1 d . . . . .
 H27A H 0.294798 1.179019 0.713001 0.023 Uiso 1 1 calc R . . . .
 H27B H 0.219772 1.173326 0.814587 0.023 Uiso 1 1 calc R . . . .
 C28 C 0.1284(3) 1.28548(14) 0.75175(15) 0.0222(4) Uani 1 1 d . . . . .
 H28A H 0.109868 1.300860 0.694792 0.033 Uiso 1 1 calc GR . . . .
 H28B H 0.194453 1.321085 0.760631 0.033 Uiso 1 1 calc GR . . . .
 H28C H 0.035900 1.295357 0.796382 0.033 Uiso 1 1 calc GR . . . .
 C29 C -0.0815(2) 0.98446(13) 0.78764(13) 0.0144(4) Uani 1 1 d . . . . .
 H29A H -0.132357 0.943640 0.770577 0.017 Uiso 1 1 calc R . . . .
 H29B H -0.127610 1.043391 0.771961 0.017 Uiso 1 1 calc R . . . .
 C30 C -0.1059(2) 0.97435(14) 0.88707(13) 0.0167(4) Uani 1 1 d . . . . .
 H30A H -0.062322 1.017859 0.905846 0.020 Uiso 1 1 calc R . . . .
 H30B H -0.056850 0.916534 0.903745 0.020 Uiso 1 1 calc R . . . .
 C31 C -0.2726(2) 0.98616(14) 0.93253(14) 0.0193(4) Uani 1 1 d . . . . .
 H31A H -0.322098 1.042702 0.913093 0.023 Uiso 1 1 calc R . . . .
 H31B H -0.314780 0.940815 0.915733 0.023 Uiso 1 1 calc R . . . .
 C32 C -0.3011(3) 0.98110(15) 1.03246(14) 0.0234(5) Uani 1 1 d . . . . .
 H32A H -0.267597 1.029184 1.049616 0.035 Uiso 1 1 calc GR . . . .
 H32B H -0.247576 0.926565 1.051526 0.035 Uiso 1 1 calc GR . . . .
 H32C H -0.405936 0.984373 1.059155 0.035 Uiso 1 1 calc GR . . . .

loop_
  _atom_site_aniso_label
  _atom_site_aniso_U_11
  _atom_site_aniso_U_22
  _atom_site_aniso_U_33
  _atom_site_aniso_U_23
  _atom_site_aniso_U_13
  _atom_site_aniso_U_12
 I1 0.01950(7) 0.01984(7) 0.02496(7) -0.00458(5) -0.00460(6) -0.00146(5)
 I2 0.02086(7) 0.01603(6) 0.01258(6) -0.00215(5) -0.00307(5) -0.00410(5)
 I3 0.01953(7) 0.01952(7) 0.02198(7) -0.00362(5) -0.00463(5) -0.00374(5)
 I4 0.01707(7) 0.01635(6) 0.01972(7) -0.00341(5) -0.00267(5) -0.00174(5)
 I5 0.01866(7) 0.01152(6) 0.01326(6) -0.00157(4) -0.00328(5) -0.00151(5)
 I6 0.01841(7) 0.01882(7) 0.02580(7) -0.00161(5) -0.00798(6) -0.00281(5)
 N1 0.0108(8) 0.0118(7) 0.0135(7) -0.0021(6) -0.0020(6) -0.0009(6)
 C1 0.0121(9) 0.0134(9) 0.0155(9) -0.0016(7) -0.0014(7) -0.0026(7)
 C2 0.0169(10) 0.0137(9) 0.0179(9) -0.0006(7) -0.0037(8) -0.0008(7)
 C3 0.0203(10) 0.0155(9) 0.0157(9) -0.0019(7) -0.0054(8) -0.0033(8)
 C4 0.0298(12) 0.0160(10) 0.0250(11) -0.0035(8) -0.0070(9) -0.0037(9)
 C5 0.0124(9) 0.0160(9) 0.0120(8) -0.0024(7) 0.0004(7) -0.0020(7)
 C6 0.0159(9) 0.0146(9) 0.0141(9) -0.0019(7) -0.0024(7) -0.0020(7)
 C7 0.0175(10) 0.0142(9) 0.0146(9) -0.0026(7) -0.0009(8) -0.0006(7)
 C8 0.0292(12) 0.0169(10) 0.0155(9) -0.0034(7) -0.0051(9) -0.0020(9)
 C9 0.0117(9) 0.0127(9) 0.0157(9) -0.0021(7) -0.0040(7) 0.0016(7)
 C10 0.0152(9) 0.0133(9) 0.0151(9) -0.0012(7) -0.0047(7) -0.0015(7)
 C11 0.0186(10) 0.0137(9) 0.0149(9) -0.0018(7) -0.0044(7) -0.0002(7)
 C12 0.0314(12) 0.0148(10) 0.0216(10) -0.0023(8) -0.0060(9) -0.0049(9)
 C13 0.0120(9) 0.0143(9) 0.0159(9) -0.0008(7) -0.0051(7) -0.0002(7)
 C14 0.0165(10) 0.0169(9) 0.0154(9) -0.0005(7) -0.0047(8) -0.0009(8)
 C15 0.0200(10) 0.0183(10) 0.0179(10) -0.0001(8) -0.0076(8) -0.0035(8)
 C16 0.0330(13) 0.0261(11) 0.0180(10) -0.0003(8) -0.0098(9) -0.0055(10)
 N2 0.0130(8) 0.0110(7) 0.0144(7) -0.0015(6) -0.0050(6) -0.0015(6)
 C17 0.0135(9) 0.0109(8) 0.0165(9) -0.0009(7) -0.0058(7) 0.0003(7)
 C18 0.0158(9) 0.0123(9) 0.0180(9) -0.0024(7) -0.0050(8) -0.0014(7)
 C19 0.0199(10) 0.0132(9) 0.0163(9) -0.0018(7) -0.0047(8) -0.0005(8)
 C20 0.0315(12) 0.0140(9) 0.0204(10) -0.0049(8) -0.0066(9) -0.0034(9)
 C21 0.0181(10) 0.0146(9) 0.0135(9) -0.0008(7) -0.0073(7) -0.0023(7)
 C22 0.0175(10) 0.0147(9) 0.0149(9) -0.0023(7) -0.0054(8) -0.0019(7)
 C23 0.0229(11) 0.0153(9) 0.0158(9) -0.0018(7) -0.0077(8) -0.0016(8)
 C24 0.0310(12) 0.0172(10) 0.0173(10) -0.0009(8) -0.0029(9) -0.0044(9)
 C25 0.0156(9) 0.0133(9) 0.0168(9) -0.0021(7) -0.0066(7) -0.0035(7)
 C26 0.0189(10) 0.0119(9) 0.0197(9) -0.0024(7) -0.0063(8) -0.0011(7)
 C27 0.0244(11) 0.0144(9) 0.0218(10) -0.0009(8) -0.0083(9) -0.0050(8)
 C28 0.0300(12) 0.0136(9) 0.0227(10) -0.0004(8) -0.0056(9) -0.0050(9)
 C29 0.0115(9) 0.0141(9) 0.0171(9) -0.0017(7) -0.0042(7) 0.0004(7)
 C30 0.0164(10) 0.0168(9) 0.0162(9) -0.0025(7) -0.0041(8) -0.0002(8)
 C31 0.0168(10) 0.0195(10) 0.0200(10) -0.0026(8) -0.0031(8) -0.0012(8)
 C32 0.0256(12) 0.0220(11) 0.0195(10) -0.0025(8) -0.0004(9) -0.0038(9)

_geom_special_details
;
 All esds (except the esd in the dihedral angle between two l.s. planes)
 are estimated using the full covariance matrix.  The cell esds are taken
 into account individually in the estimation of esds in distances, angles
 and torsion angles; correlations between esds in cell parameters are only
 used when they are defined by crystal symmetry.  An approximate (isotropic)
 treatment of cell esds is used for estimating esds involving l.s. planes.
;
loop_
  _geom_bond_atom_site_label_1
  _geom_bond_atom_site_label_2
  _geom_bond_distance
  _geom_bond_site_symmetry_2
  _geom_bond_publ_flag
 I1 I2 2.8954(2) . ?
 I2 I3 2.9622(2) . ?
 I4 I5 2.91531(19) . ?
 I5 I6 2.94649(19) . ?
 N1 C1 1.523(2) . ?
 N1 C5 1.525(2) . ?
 N1 C9 1.527(2) . ?
 N1 C13 1.516(3) . ?
 C1 H1A 0.9700 . ?
 C1 H1B 0.9700 . ?
 C1 C2 1.519(3) . ?
 C2 H2A 0.9700 . ?
 C2 H2B 0.9700 . ?
 C2 C3 1.529(3) . ?
 C3 H3A 0.9700 . ?
 C3 H3B 0.9700 . ?
 C3 C4 1.523(3) . ?
 C4 H4A 0.9600 . ?
 C4 H4B 0.9600 . ?
 C4 H4C 0.9600 . ?
 C5 H5A 0.9700 . ?
 C5 H5B 0.9700 . ?
 C5 C6 1.523(3) . ?
 C6 H6A 0.9700 . ?
 C6 H6B 0.9700 . ?
 C6 C7 1.531(3) . ?
 C7 H7A 0.9700 . ?
 C7 H7B 0.9700 . ?
 C7 C8 1.530(3) . ?
 C8 H8A 0.9600 . ?
 C8 H8B 0.9600 . ?
 C8 H8C 0.9600 . ?
 C9 H9A 0.9700 . ?
 C9 H9B 0.9700 . ?
 C9 C10 1.522(3) . ?
 C10 H10A 0.9700 . ?
 C10 H10B 0.9700 . ?
 C10 C11 1.531(3) . ?
 C11 H11A 0.9700 . ?
 C11 H11B 0.9700 . ?
 C11 C12 1.526(3) . ?
 C12 H12A 0.9600 . ?
 C12 H12B 0.9600 . ?
 C12 H12C 0.9600 . ?
 C13 H13A 0.9700 . ?
 C13 H13B 0.9700 . ?
 C13 C14 1.522(3) . ?
 C14 H14A 0.9700 . ?
 C14 H14B 0.9700 . ?
 C14 C15 1.529(3) . ?
 C15 H15A 0.9700 . ?
 C15 H15B 0.9700 . ?
 C15 C16 1.524(3) . ?
 C16 H16A 0.9600 . ?
 C16 H16B 0.9600 . ?
 C16 H16C 0.9600 . ?
 N2 C17 1.526(2) . ?
 N2 C21 1.525(2) . ?
 N2 C25 1.521(2) . ?
 N2 C29 1.520(2) . ?
 C17 H17A 0.9700 . ?
 C17 H17B 0.9700 . ?
 C17 C18 1.521(3) . ?
 C18 H18A 0.9700 . ?
 C18 H18B 0.9700 . ?
 C18 C19 1.528(3) . ?
 C19 H19A 0.9700 . ?
 C19 H19B 0.9700 . ?
 C19 C20 1.525(3) . ?
 C20 H20A 0.9600 . ?
 C20 H20B 0.9600 . ?
 C20 H20C 0.9600 . ?
 C21 H21A 0.9700 . ?
 C21 H21B 0.9700 . ?
 C21 C22 1.521(3) . ?
 C22 H22A 0.9700 . ?
 C22 H22B 0.9700 . ?
 C22 C23 1.531(3) . ?
 C23 H23A 0.9700 . ?
 C23 H23B 0.9700 . ?
 C23 C24 1.528(3) . ?
 C24 H24A 0.9600 . ?
 C24 H24B 0.9600 . ?
 C24 H24C 0.9600 . ?
 C25 H25A 0.9700 . ?
 C25 H25B 0.9700 . ?
 C25 C26 1.518(3) . ?
 C26 H26A 0.9700 . ?
 C26 H26B 0.9700 . ?
 C26 C27 1.526(3) . ?
 C27 H27A 0.9700 . ?
 C27 H27B 0.9700 . ?
 C27 C28 1.527(3) . ?
 C28 H28A 0.9600 . ?
 C28 H28B 0.9600 . ?
 C28 H28C 0.9600 . ?
 C29 H29A 0.9700 . ?
 C29 H29B 0.9700 . ?
 C29 C30 1.521(3) . ?
 C30 H30A 0.9700 . ?
 C30 H30B 0.9700 . ?
 C30 C31 1.528(3) . ?
 C31 H31A 0.9700 . ?
 C31 H31B 0.9700 . ?
 C31 C32 1.525(3) . ?
 C32 H32A 0.9600 . ?
 C32 H32B 0.9600 . ?
 C32 H32C 0.9600 . ?

loop_
  _geom_angle_atom_site_label_1
  _geom_angle_atom_site_label_2
  _geom_angle_atom_site_label_3
  _geom_angle
  _geom_angle_site_symmetry_1
  _geom_angle_site_symmetry_3
  _geom_angle_publ_flag
 I1 I2 I3 178.292(6) . . ?
 I4 I5 I6 174.704(7) . . ?
 C1 N1 C5 110.74(15) . . ?
 C1 N1 C9 107.10(14) . . ?
 C5 N1 C9 110.27(15) . . ?
 C13 N1 C1 110.74(15) . . ?
 C13 N1 C5 106.99(15) . . ?
 C13 N1 C9 111.05(15) . . ?
 N1 C1 H1A 108.5 . . ?
 N1 C1 H1B 108.5 . . ?
 H1A C1 H1B 107.5 . . ?
 C2 C1 N1 115.05(16) . . ?
 C2 C1 H1A 108.5 . . ?
 C2 C1 H1B 108.5 . . ?
 C1 C2 H2A 109.6 . . ?
 C1 C2 H2B 109.6 . . ?
 C1 C2 C3 110.40(17) . . ?
 H2A C2 H2B 108.1 . . ?
 C3 C2 H2A 109.6 . . ?
 C3 C2 H2B 109.6 . . ?
 C2 C3 H3A 109.5 . . ?
 C2 C3 H3B 109.5 . . ?
 H3A C3 H3B 108.1 . . ?
 C4 C3 C2 110.57(18) . . ?
 C4 C3 H3A 109.5 . . ?
 C4 C3 H3B 109.5 . . ?
 C3 C4 H4A 109.5 . . ?
 C3 C4 H4B 109.5 . . ?
 C3 C4 H4C 109.5 . . ?
 H4A C4 H4B 109.5 . . ?
 H4A C4 H4C 109.5 . . ?
 H4B C4 H4C 109.5 . . ?
 N1 C5 H5A 108.3 . . ?
 N1 C5 H5B 108.3 . . ?
 H5A C5 H5B 107.4 . . ?
 C6 C5 N1 115.94(16) . . ?
 C6 C5 H5A 108.3 . . ?
 C6 C5 H5B 108.3 . . ?
 C5 C6 H6A 109.6 . . ?
 C5 C6 H6B 109.6 . . ?
 C5 C6 C7 110.09(17) . . ?
 H6A C6 H6B 108.2 . . ?
 C7 C6 H6A 109.6 . . ?
 C7 C6 H6B 109.6 . . ?
 C6 C7 H7A 109.4 . . ?
 C6 C7 H7B 109.4 . . ?
 H7A C7 H7B 108.0 . . ?
 C8 C7 C6 111.00(18) . . ?
 C8 C7 H7A 109.4 . . ?
 C8 C7 H7B 109.4 . . ?
 C7 C8 H8A 109.5 . . ?
 C7 C8 H8B 109.5 . . ?
 C7 C8 H8C 109.5 . . ?
 H8A C8 H8B 109.5 . . ?
 H8A C8 H8C 109.5 . . ?
 H8B C8 H8C 109.5 . . ?
 N1 C9 H9A 108.4 . . ?
 N1 C9 H9B 108.4 . . ?
 H9A C9 H9B 107.4 . . ?
 C10 C9 N1 115.69(16) . . ?
 C10 C9 H9A 108.4 . . ?
 C10 C9 H9B 108.4 . . ?
 C9 C10 H10A 109.7 . . ?
 C9 C10 H10B 109.7 . . ?
 C9 C10 C11 110.05(17) . . ?
 H10A C10 H10B 108.2 . . ?
 C11 C10 H10A 109.7 . . ?
 C11 C10 H10B 109.7 . . ?
 C10 C11 H11A 109.5 . . ?
 C10 C11 H11B 109.5 . . ?
 H11A C11 H11B 108.0 . . ?
 C12 C11 C10 110.91(18) . . ?
 C12 C11 H11A 109.5 . . ?
 C12 C11 H11B 109.5 . . ?
 C11 C12 H12A 109.5 . . ?
 C11 C12 H12B 109.5 . . ?
 C11 C12 H12C 109.5 . . ?
 H12A C12 H12B 109.5 . . ?
 H12A C12 H12C 109.5 . . ?
 H12B C12 H12C 109.5 . . ?
 N1 C13 H13A 108.4 . . ?
 N1 C13 H13B 108.4 . . ?
 N1 C13 C14 115.68(16) . . ?
 H13A C13 H13B 107.4 . . ?
 C14 C13 H13A 108.4 . . ?
 C14 C13 H13B 108.4 . . ?
 C13 C14 H14A 109.7 . . ?
 C13 C14 H14B 109.7 . . ?
 C13 C14 C15 109.77(17) . . ?
 H14A C14 H14B 108.2 . . ?
 C15 C14 H14A 109.7 . . ?
 C15 C14 H14B 109.7 . . ?
 C14 C15 H15A 109.3 . . ?
 C14 C15 H15B 109.3 . . ?
 H15A C15 H15B 107.9 . . ?
 C16 C15 C14 111.67(18) . . ?
 C16 C15 H15A 109.3 . . ?
 C16 C15 H15B 109.3 . . ?
 C15 C16 H16A 109.5 . . ?
 C15 C16 H16B 109.5 . . ?
 C15 C16 H16C 109.5 . . ?
 H16A C16 H16B 109.5 . . ?
 H16A C16 H16C 109.5 . . ?
 H16B C16 H16C 109.5 . . ?
 C21 N2 C17 110.33(15) . . ?
 C25 N2 C17 107.71(15) . . ?
 C25 N2 C21 110.66(15) . . ?
 C29 N2 C17 110.46(15) . . ?
 C29 N2 C21 107.28(15) . . ?
 C29 N2 C25 110.42(15) . . ?
 N2 C17 H17A 108.5 . . ?
 N2 C17 H17B 108.5 . . ?
 H17A C17 H17B 107.5 . . ?
 C18 C17 N2 115.27(16) . . ?
 C18 C17 H17A 108.5 . . ?
 C18 C17 H17B 108.5 . . ?
 C17 C18 H18A 109.5 . . ?
 C17 C18 H18B 109.5 . . ?
 C17 C18 C19 110.78(17) . . ?
 H18A C18 H18B 108.1 . . ?
 C19 C18 H18A 109.5 . . ?
 C19 C18 H18B 109.5 . . ?
 C18 C19 H19A 109.5 . . ?
 C18 C19 H19B 109.5 . . ?
 H19A C19 H19B 108.1 . . ?
 C20 C19 C18 110.80(18) . . ?
 C20 C19 H19A 109.5 . . ?
 C20 C19 H19B 109.5 . . ?
 C19 C20 H20A 109.5 . . ?
 C19 C20 H20B 109.5 . . ?
 C19 C20 H20C 109.5 . . ?
 H20A C20 H20B 109.5 . . ?
 H20A C20 H20C 109.5 . . ?
 H20B C20 H20C 109.5 . . ?
 N2 C21 H21A 108.4 . . ?
 N2 C21 H21B 108.4 . . ?
 H21A C21 H21B 107.4 . . ?
 C22 C21 N2 115.57(16) . . ?
 C22 C21 H21A 108.4 . . ?
 C22 C21 H21B 108.4 . . ?
 C21 C22 H22A 109.6 . . ?
 C21 C22 H22B 109.6 . . ?
 C21 C22 C23 110.25(17) . . ?
 H22A C22 H22B 108.1 . . ?
 C23 C22 H22A 109.6 . . ?
 C23 C22 H22B 109.6 . . ?
 C22 C23 H23A 109.4 . . ?
 C22 C23 H23B 109.4 . . ?
 H23A C23 H23B 108.0 . . ?
 C24 C23 C22 111.17(18) . . ?
 C24 C23 H23A 109.4 . . ?
 C24 C23 H23B 109.4 . . ?
 C23 C24 H24A 109.5 . . ?
 C23 C24 H24B 109.5 . . ?
 C23 C24 H24C 109.5 . . ?
 H24A C24 H24B 109.5 . . ?
 H24A C24 H24C 109.5 . . ?
 H24B C24 H24C 109.5 . . ?
 N2 C25 H25A 108.6 . . ?
 N2 C25 H25B 108.6 . . ?
 H25A C25 H25B 107.5 . . ?
 C26 C25 N2 114.83(17) . . ?
 C26 C25 H25A 108.6 . . ?
 C26 C25 H25B 108.6 . . ?
 C25 C26 H26A 109.5 . . ?
 C25 C26 H26B 109.5 . . ?
 C25 C26 C27 110.85(18) . . ?
 H26A C26 H26B 108.1 . . ?
 C27 C26 H26A 109.5 . . ?
 C27 C26 H26B 109.5 . . ?
 C26 C27 H27A 109.4 . . ?
 C26 C27 H27B 109.4 . . ?
 C26 C27 C28 111.25(19) . . ?
 H27A C27 H27B 108.0 . . ?
 C28 C27 H27A 109.4 . . ?
 C28 C27 H27B 109.4 . . ?
 C27 C28 H28A 109.5 . . ?
 C27 C28 H28B 109.5 . . ?
 C27 C28 H28C 109.5 . . ?
 H28A C28 H28B 109.5 . . ?
 H28A C28 H28C 109.5 . . ?
 H28B C28 H28C 109.5 . . ?
 N2 C29 H29A 108.5 . . ?
 N2 C29 H29B 108.5 . . ?
 N2 C29 C30 115.17(16) . . ?
 H29A C29 H29B 107.5 . . ?
 C30 C29 H29A 108.5 . . ?
 C30 C29 H29B 108.5 . . ?
 C29 C30 H30A 109.6 . . ?
 C29 C30 H30B 109.6 . . ?
 C29 C30 C31 110.20(17) . . ?
 H30A C30 H30B 108.1 . . ?
 C31 C30 H30A 109.6 . . ?
 C31 C30 H30B 109.6 . . ?
 C30 C31 H31A 109.3 . . ?
 C30 C31 H31B 109.3 . . ?
 H31A C31 H31B 108.0 . . ?
 C32 C31 C30 111.45(19) . . ?
 C32 C31 H31A 109.3 . . ?
 C32 C31 H31B 109.3 . . ?
 C31 C32 H32A 109.5 . . ?
 C31 C32 H32B 109.5 . . ?
 C31 C32 H32C 109.5 . . ?
 H32A C32 H32B 109.5 . . ?
 H32A C32 H32C 109.5 . . ?
 H32B C32 H32C 109.5 . . ?

_shelx_res_file
;
TITL 2020sot0008_r1_100k_a.res in P-1
    2020sot0008_r1_100k.res
    created by SHELXL-2016/6 at 15:37:47 on 22-Jul-2020
REM Old TITL 2020sot0008_R1_100K in P-1
REM SHELXT solution in P-1
REM R1 0.051, Rweak 0.003, Alpha 0.042, Orientation as input
REM Formula found by SHELXT: C32 N2 I6
CELL 0.71073 9.4679 15.5598 15.8226 83.516 74.098 78.464
ZERR 4 0.0001 0.0001 0.0001 0.001 0.001 0.001
LATT 1
SFAC C H I N
UNIT 64 144 12 4

L.S. 6
PLAN  20
BOND $H
list 4
fmap 2 53
ACTA
OMIT -3 57
REM <olex2.extras>
REM <HklSrc "%.\\2020sot0008_R1_100K.hkl">
REM </olex2.extras>

WGHT    0.018200    2.864700
FVAR       0.15030
I1    3    0.817304    0.722211    0.997053    11.00000    0.01950    0.01984 =
         0.02496   -0.00458   -0.00460   -0.00146
I2    3    0.501795    0.748175    1.007122    11.00000    0.02086    0.01603 =
         0.01258   -0.00215   -0.00307   -0.00410
I3    3    0.177908    0.779989    1.019377    11.00000    0.01953    0.01952 =
         0.02198   -0.00362   -0.00463   -0.00374
I4    3    0.622278    1.265555    0.480940    11.00000    0.01707    0.01635 =
         0.01972   -0.00341   -0.00267   -0.00174
I5    3    0.316898    1.245446    0.495087    11.00000    0.01866    0.01152 =
         0.01326   -0.00157   -0.00328   -0.00151
I6    3    0.003581    1.242059    0.502729    11.00000    0.01841    0.01882 =
         0.02580   -0.00161   -0.00798   -0.00281
N1    4    0.682805    0.504130    0.729397    11.00000    0.01082    0.01177 =
         0.01352   -0.00210   -0.00196   -0.00087
C1    1    0.579940    0.436732    0.747257    11.00000    0.01207    0.01341 =
         0.01549   -0.00157   -0.00141   -0.00255
AFIX  23
H1A   2    0.517012    0.441683    0.806878    11.00000   -1.20000
H1B   2    0.515342    0.451163    0.707636    11.00000   -1.20000
AFIX   0
C2    1    0.658695    0.341937    0.736631    11.00000    0.01685    0.01366 =
         0.01788   -0.00055   -0.00368   -0.00084
AFIX  23
H2A   2    0.711044    0.323436    0.782224    11.00000   -1.20000
H2B   2    0.731617    0.337284    0.679981    11.00000   -1.20000
AFIX   0
C3    1    0.545941    0.281984    0.742882    11.00000    0.02025    0.01554 =
         0.01572   -0.00186   -0.00542   -0.00330
AFIX  23
H3A   2    0.466468    0.291835    0.796408    11.00000   -1.20000
H3B   2    0.502099    0.296029    0.693230    11.00000   -1.20000
AFIX   0
C4    1    0.621486    0.185867    0.743209    11.00000    0.02979    0.01597 =
         0.02504   -0.00355   -0.00701   -0.00367
AFIX 137
H4A   2    0.698207    0.175808    0.689454    11.00000   -1.50000
H4B   2    0.548950    0.149177    0.748038    11.00000   -1.50000
H4C   2    0.664906    0.172045    0.792340    11.00000   -1.50000
AFIX   0
C5    1    0.780310    0.501720    0.635023    11.00000    0.01241    0.01600 =
         0.01198   -0.00244    0.00040   -0.00199
AFIX  23
H5A   2    0.831855    0.551478    0.623138    11.00000   -1.20000
H5B   2    0.855520    0.448815    0.630646    11.00000   -1.20000
AFIX   0
C6    1    0.699360    0.503741    0.563674    11.00000    0.01592    0.01463 =
         0.01411   -0.00186   -0.00240   -0.00204
AFIX  23
H6A   2    0.618614    0.553899    0.569660    11.00000   -1.20000
H6B   2    0.656771    0.450853    0.570293    11.00000   -1.20000
AFIX   0
C7    1    0.808059    0.509981    0.472535    11.00000    0.01748    0.01418 =
         0.01462   -0.00264   -0.00091   -0.00062
AFIX  23
H7A   2    0.859338    0.558939    0.468673    11.00000   -1.20000
H7B   2    0.882300    0.456639    0.464225    11.00000   -1.20000
AFIX   0
C8    1    0.725830    0.522885    0.399947    11.00000    0.02920    0.01695 =
         0.01552   -0.00339   -0.00511   -0.00205
AFIX 137
H8A   2    0.795903    0.527618    0.343575    11.00000   -1.50000
H8B   2    0.652233    0.575622    0.408195    11.00000   -1.50000
H8C   2    0.677762    0.473510    0.402527    11.00000   -1.50000
AFIX   0
C9    1    0.583519    0.594244    0.744673    11.00000    0.01171    0.01265 =
         0.01573   -0.00209   -0.00398    0.00156
AFIX  23
H9A   2    0.533572    0.609360    0.697666    11.00000   -1.20000
H9B   2    0.507144    0.589800    0.799403    11.00000   -1.20000
AFIX   0
C10   1    0.662829    0.668964    0.748997    11.00000    0.01517    0.01333 =
         0.01510   -0.00124   -0.00467   -0.00150
AFIX  23
H10A  2    0.744048    0.672032    0.696416    11.00000   -1.20000
H10B  2    0.704592    0.658051    0.799554    11.00000   -1.20000
AFIX   0
C11   1    0.553002    0.756213    0.756465    11.00000    0.01859    0.01371 =
         0.01493   -0.00185   -0.00443   -0.00018
AFIX  23
H11A  2    0.510867    0.766725    0.706055    11.00000   -1.20000
H11B  2    0.471993    0.752966    0.809127    11.00000   -1.20000
AFIX   0
C12   1    0.630491    0.832174    0.760493    11.00000    0.03138    0.01479 =
         0.02163   -0.00234   -0.00599   -0.00491
AFIX 137
H12A  2    0.706714    0.837650    0.706824    11.00000   -1.50000
H12B  2    0.674787    0.820936    0.809340    11.00000   -1.50000
H12C  2    0.558720    0.885721    0.767847    11.00000   -1.50000
AFIX   0
C13   1    0.787091    0.484393    0.789444    11.00000    0.01202    0.01431 =
         0.01591   -0.00077   -0.00515   -0.00022
AFIX  23
H13A  2    0.852440    0.527585    0.775102    11.00000   -1.20000
H13B  2    0.849138    0.427302    0.776883    11.00000   -1.20000
AFIX   0
C14   1    0.711941    0.484200    0.887725    11.00000    0.01655    0.01689 =
         0.01543   -0.00046   -0.00467   -0.00090
AFIX  23
H14A  2    0.656798    0.436037    0.904992    11.00000   -1.20000
H14B  2    0.642071    0.538733    0.900888    11.00000   -1.20000
AFIX   0
C15   1    0.829772    0.474153    0.939374    11.00000    0.01997    0.01831 =
         0.01793   -0.00008   -0.00762   -0.00348
AFIX  23
H15A  2    0.900926    0.420384    0.924600    11.00000   -1.20000
H15B  2    0.883454    0.522971    0.922455    11.00000   -1.20000
AFIX   0
C16   1    0.759949    0.471570    1.038377    11.00000    0.03297    0.02613 =
         0.01796   -0.00027   -0.00979   -0.00547
AFIX 137
H16A  2    0.690292    0.525005    1.053280    11.00000   -1.50000
H16B  2    0.836744    0.465637    1.068696    11.00000   -1.50000
H16C  2    0.708817    0.422439    1.055534    11.00000   -1.50000
AFIX   0

N2    4    0.080791    0.968851    0.734755    11.00000    0.01300    0.01104 =
         0.01441   -0.00154   -0.00499   -0.00152
C17   1    0.157767    0.876206    0.756101    11.00000    0.01347    0.01087 =
         0.01648   -0.00090   -0.00585    0.00034
AFIX  23
H17A  2    0.256692    0.865684    0.716177    11.00000   -1.20000
H17B  2    0.169903    0.873335    0.815328    11.00000   -1.20000
AFIX   0
C18   1    0.076875    0.802852    0.749985    11.00000    0.01582    0.01234 =
         0.01805   -0.00240   -0.00504   -0.00142
AFIX  23
H18A  2    0.063392    0.804998    0.691134    11.00000   -1.20000
H18B  2   -0.021010    0.811202    0.791205    11.00000   -1.20000
AFIX   0
C19   1    0.165251    0.713199    0.770693    11.00000    0.01988    0.01316 =
         0.01633   -0.00181   -0.00473   -0.00052
AFIX  23
H19A  2    0.264650    0.705921    0.731131    11.00000   -1.20000
H19B  2    0.174969    0.710127    0.830465    11.00000   -1.20000
AFIX   0
C20   1    0.087635    0.639450    0.760650    11.00000    0.03153    0.01401 =
         0.02036   -0.00487   -0.00663   -0.00343
AFIX 137
H20A  2    0.079631    0.641858    0.701211    11.00000   -1.50000
H20B  2   -0.010297    0.646269    0.800309    11.00000   -1.50000
H20C  2    0.144699    0.583786    0.774105    11.00000   -1.50000
AFIX   0
C21   1    0.081894    0.981014    0.637613    11.00000    0.01808    0.01455 =
         0.01347   -0.00076   -0.00734   -0.00233
AFIX  23
H21A  2    0.042263    0.933179    0.623416    11.00000   -1.20000
H21B  2    0.014947    1.035176    0.628622    11.00000   -1.20000
AFIX   0
C22   1    0.233567    0.984209    0.573473    11.00000    0.01750    0.01469 =
         0.01489   -0.00227   -0.00536   -0.00190
AFIX  23
H22A  2    0.305118    0.933690    0.585935    11.00000   -1.20000
H22B  2    0.268216    1.036861    0.580679    11.00000   -1.20000
AFIX   0
C23   1    0.222931    0.984142    0.478687    11.00000    0.02288    0.01532 =
         0.01584   -0.00184   -0.00768   -0.00158
AFIX  23
H23A  2    0.186022    0.932112    0.472066    11.00000   -1.20000
H23B  2    0.152557    1.035254    0.466124    11.00000   -1.20000
AFIX   0
C24   1    0.374848    0.985467    0.413124    11.00000    0.03097    0.01721 =
         0.01732   -0.00089   -0.00291   -0.00439
AFIX 137
H24A  2    0.364919    0.985884    0.354297    11.00000   -1.50000
H24B  2    0.443952    0.934167    0.424591    11.00000   -1.50000
H24C  2    0.411118    1.037183    0.419294    11.00000   -1.50000
AFIX   0
C25   1    0.164323    1.033306    0.757349    11.00000    0.01557    0.01332 =
         0.01680   -0.00208   -0.00659   -0.00349
AFIX  23
H25A  2    0.165916    1.021866    0.818659    11.00000   -1.20000
H25B  2    0.266819    1.022400    0.722061    11.00000   -1.20000
AFIX   0
C26   1    0.099275    1.129527    0.742799    11.00000    0.01889    0.01187 =
         0.01966   -0.00237   -0.00628   -0.00115
AFIX  23
H26A  2    0.001340    1.143164    0.783226    11.00000   -1.20000
H26B  2    0.087798    1.140639    0.683262    11.00000   -1.20000
AFIX   0
C27   1    0.200184    1.188631    0.757216    11.00000    0.02440    0.01444 =
         0.02176   -0.00093   -0.00828   -0.00502
AFIX  23
H27A  2    0.294798    1.179019    0.713001    11.00000   -1.20000
H27B  2    0.219772    1.173326    0.814587    11.00000   -1.20000
AFIX   0
C28   1    0.128438    1.285478    0.751747    11.00000    0.03002    0.01362 =
         0.02269   -0.00041   -0.00558   -0.00504
AFIX 137
H28A  2    0.109868    1.300860    0.694792    11.00000   -1.50000
H28B  2    0.194453    1.321085    0.760631    11.00000   -1.50000
H28C  2    0.035900    1.295357    0.796382    11.00000   -1.50000
AFIX   0
C29   1   -0.081471    0.984464    0.787640    11.00000    0.01150    0.01405 =
         0.01710   -0.00169   -0.00423    0.00043
AFIX  23
H29A  2   -0.132357    0.943640    0.770577    11.00000   -1.20000
H29B  2   -0.127610    1.043391    0.771961    11.00000   -1.20000
AFIX   0
C30   1   -0.105882    0.974350    0.887069    11.00000    0.01637    0.01677 =
         0.01620   -0.00245   -0.00408   -0.00024
AFIX  23
H30A  2   -0.062322    1.017859    0.905846    11.00000   -1.20000
H30B  2   -0.056850    0.916534    0.903745    11.00000   -1.20000
AFIX   0
C31   1   -0.272628    0.986164    0.932529    11.00000    0.01682    0.01953 =
         0.02000   -0.00257   -0.00308   -0.00122
AFIX  23
H31A  2   -0.322098    1.042702    0.913093    11.00000   -1.20000
H31B  2   -0.314780    0.940815    0.915733    11.00000   -1.20000
AFIX   0
C32   1   -0.301069    0.981103    1.032465    11.00000    0.02563    0.02196 =
         0.01953   -0.00254   -0.00039   -0.00377
AFIX 137
H32A  2   -0.267597    1.029184    1.049616    11.00000   -1.50000
H32B  2   -0.247576    0.926565    1.051526    11.00000   -1.50000
H32C  2   -0.405936    0.984373    1.059155    11.00000   -1.50000
AFIX   0
HKLF 4


REM  2020sot0008_r1_100k_a.res in P-1
REM R1 =  0.0202 for   10383 Fo > 4sig(Fo)  and  0.0221 for all   11113 data
REM    369 parameters refined using      0 restraints

END

WGHT      0.0182      2.8648

REM Highest difference peak  1.653,  deepest hole -0.900,  1-sigma level  0.104
Q1    1   0.7131  1.2592  0.4823  11.00000  0.05    1.65
Q2    1   0.4111  1.2386  0.4851  11.00000  0.05    1.25
Q3    1   0.5978  0.7197  0.9985  11.00000  0.05    1.15
Q4    1  -0.0548  1.2688  0.4841  11.00000  0.05    1.06
Q5    1   0.0577  1.2278  0.4599  11.00000  0.05    0.97
Q6    1   0.2831  1.2600  0.5439  11.00000  0.05    0.94
Q7    1   0.2247  0.7632  0.9752  11.00000  0.05    0.89
Q8    1   0.4561  0.7648  1.0586  11.00000  0.05    0.88
Q9    1   0.0956  0.7940  1.0218  11.00000  0.05    0.85
Q10   1   0.3767  1.2205  0.4436  11.00000  0.05    0.84
Q11   1   0.8699  0.7033  0.9439  11.00000  0.05    0.83
Q12   1   0.8877  0.7413  1.0009  11.00000  0.05    0.82
Q13   1   0.5734  1.2790  0.5289  11.00000  0.05    0.81
Q14   1   0.1272  0.8045  1.0736  11.00000  0.05    0.78
Q15   1   0.7604  0.7370  1.0435  11.00000  0.05    0.76
Q16   1   0.6850  1.2417  0.4278  11.00000  0.05    0.75
Q17   1   0.5444  0.7317  0.9552  11.00000  0.05    0.75
Q18   1  -0.0422  1.2595  0.5573  11.00000  0.05    0.73
Q19   1   0.1790  0.7806  1.0610  11.00000  0.05    0.72
Q20   1   0.5010  1.2445  0.4963  11.00000  0.05    0.53
;
_shelx_res_checksum                14205
_shelx_hkl_file
;
   0   0   2 3248.07   13.46
   0   0  -2 3183.28   13.41
   0   0   2 3429.52   13.37
   0   0   2 3505.18   14.24
   0   0  -2 3702.67   14.92
   0   0  -2 3354.41   14.30
   0   0   2 2925.87   14.71
   0   0  -2 3372.77   13.80
   0   0  -2 3512.63   13.68
   0   0   2 3378.82   13.65
   0   0   2 3424.06   14.03
   0   0   3    0.55    0.21
   0   0   3    0.01    0.22
   0   0   3    0.22    0.36
   0   0   3    0.22    0.29
   0   0  -3    0.16    0.30
   0   0  -3    0.13    0.38
   0   0   3    0.33    0.27
   0   0   3    0.23    0.18
   0   0   3    0.40    0.22
   0   0   3    0.14    0.18
   0   0  -3    0.04    0.23
   0   0   3    0.22    0.19
   0   0  -3    0.22    0.30
   0   0  -3    0.71    0.30
   0   0  -3    0.26    0.29
   0   0   3    0.50    0.38
   0   0  -3    0.10    0.19
   0   0  -4 8728.61  547.43
   0   0  -4 8836.20  547.44
   0   0   4 9102.04  547.34
   0   0   4 9506.57  547.58
   0   0  -4 9786.77  547.37
   0   0   4 9862.70  547.37
   0   0   4 9251.95  547.37
   0   0   4 9454.99  547.48
   0   0   4 8371.70  547.34
   0   0  -4 9036.68  547.34
   0   0   4 9499.08  547.33
   0   0  -4 8200.57  547.46
   0   0  -4 7393.45  547.55
   0   0  -4 8642.13  547.51
   0   0  -4 9081.89  547.45
   0   0   4 9460.66  547.49
   0   0  -4 9589.15  547.38
   0   0  -4 8586.45  547.31
   0   0   4 9789.19  547.41
   0   0   5    4.68    0.84
   0   0   5    5.37    0.67
   0   0   5    6.32    0.58
   0   0  -5    4.62    0.61
   0   0   5    4.06    0.66
   0   0  -5    6.19    0.69
   0   0  -5    3.82    0.79
   0   0   5    5.30    0.55
   0   0  -5    4.69    0.70
   0   0  -5    5.05    0.53
   0   0   5    4.60    0.75
   0   0  -5    4.26    0.66
   0   0   5    4.65    0.52
   0   0  -5    5.38    0.49
   0   0   5    4.42    0.50
   0   0  -5    4.81    0.49
   0   0   5    5.18    0.69
   0   0   5    5.05    0.52
   0   0   5    5.53    0.58
   0   0  -5    4.49    0.54
   0   0  -5    5.65    0.70
   0   0  -5    3.93    0.56
   0   0   5    5.21    0.64
   0   0   6 1239.48   99.43
   0   0   6 1609.76   99.58
   0   0  -6 1767.00   99.22
   0   0   6 1720.87   99.22
   0   0  -6 1637.73   99.40
   0   0   6 1728.86   99.29
   0   0  -6 1767.02   99.28
   0   0  -6 1572.64   99.49
   0   0   6 1631.63   99.43
   0   0  -6 1599.33   99.23
   0   0   6 1937.49   99.29
   0   0   6 1699.93   99.42
   0   0   6 1615.43   99.46
   0   0  -6 1601.25   99.19
   0   0  -6 1607.27   99.38
   0   0  -6 1648.49   99.38
   0   0  -6 1409.91   99.59
   0   0   6 1613.20   99.37
   0   0   6 1730.69   99.33
   0   0   6 1543.32   99.54
   0   0   6 1716.46   99.23
   0   0  -6 1681.79   99.28
   0   0   6 1521.07   99.24
   0   0  -6 1459.54   99.41
   0   0   7   19.36    1.73
   0   0  -7   17.69    1.66
   0   0   7   20.17    1.87
   0   0  -7   20.41    1.98
   0   0  -7   18.32    1.68
   0   0   7   20.55    1.53
   0   0  -7   20.36    1.45
   0   0   7   21.98    1.68
   0   0   7   21.21    1.60
   0   0  -7   18.68    1.48
   0   0   7   17.30    1.48
   0   0  -7   20.82    1.46
   0   0   7   21.26    1.48
   0   0   7   19.63    1.70
   0   0  -7   19.63    1.60
   0   0   7   19.94    1.91
   0   0  -7   19.18    1.66
   0   0  -7   20.14    1.49
   0   0  -7   20.11    1.52
   0   0   7   19.57    1.84
   0   0   7   21.58    1.68
   0   0  -7   20.48    1.80
   0   0   8 3859.12  223.78
   0   0  -8 3936.91  223.78
   0   0  -8 3640.13  223.84
   0   0   8 3609.70  224.28
   0   0   8 3760.90  224.00
   0   0  -8 3299.09  224.33
   0   0  -8 3329.79  224.04
   0   0  -8 3778.29  223.94
   0   0   8 3755.75  224.09
   0   0  -8 3702.81  224.17
   0   0  -8 3716.13  223.82
   0   0   8 3503.91  223.82
   0   0  -8 3644.83  223.79
   0   0   8 3946.25  223.96
   0   0  -8 3819.55  224.05
   0   0   8 3513.33  224.27
   0   0   8 3911.21  223.88
   0   0  -8 3672.24  223.75
   0   0   8 3779.93  224.15
   0   0  -9    0.48    0.56
   0   0   9   -0.08    0.58
   0   0  -9    0.55    0.82
   0   0  -9    0.20    0.37
   0   0  -9    0.55    0.62
   0   0   9    0.83    0.49
   0   0  -9    0.78    0.54
   0   0   9    0.19    0.67
   0   0   9    0.29    0.39
   0   0  -9    0.60    0.49
   0   0   9    0.36    0.48
   0   0   9    0.63    0.52
   0   0  -9    0.55    0.39
   0   0   9   -0.24    0.54
   0   0  -9    0.32    0.34
   0   0 -10 1066.52   64.61
   0   0 -10 1081.73   64.71
   0   0 -10  904.05   65.33
   0   0 -10 1124.55   65.19
   0   0 -10  985.77   64.96
   0   0 -10 1094.98   65.00
   0   0  10 1068.41   64.91
   0   0 -10 1076.32   64.65
   0   0 -10 1106.48   64.91
   0   0  10 1089.22   64.86
   0   0  10 1129.92   64.79
   0   0  10 1077.06   65.15
   0   0  10 1024.69   64.70
   0   0  10 1015.12   65.28
   0   0  10 1110.16   65.07
   0   0 -11    2.13    0.56
   0   0 -11    1.45    0.53
   0   0 -11    1.53    1.10
   0   0  11    0.93    0.57
   0   0  11    1.23    0.66
   0   0 -11    1.46    0.70
   0   0 -11    1.25    0.60
   0   0  11    1.42    0.55
   0   0  11    0.60    0.87
   0   0 -11    1.50    0.75
   0   0  11    1.26    0.51
   0   0  11    1.52    0.90
   0   0 -11    1.05    0.68
   0   0 -11    2.14    0.89
   0   0  11    0.87    0.69
   0   0 -11    1.82    0.49
   0   0  12 1225.92   74.24
   0   0 -12 1225.97   74.01
   0   0  12 1258.34   74.11
   0   0 -12 1218.41   73.67
   0   0 -12 1322.66   73.90
   0   0 -12 1149.90   73.96
   0   0 -12 1217.79   73.90
   0   0  12 1266.95   73.89
   0   0 -12 1075.23   74.50
   0   0  12 1150.32   74.37
   0   0  12 1217.09   73.90
   0   0  12 1221.34   73.74
   0   0 -12 1209.95   73.53
   0   0  12 1190.56   73.65
   0   0 -12 1187.19   73.58
   0   0 -12 1277.07   74.22
   0   0 -13    7.65    1.23
   0   0 -13    9.69    1.41
   0   0 -13    8.23    1.21
   0   0  13    7.24    1.16
   0   0  13    5.58    0.93
   0   0 -13    6.40    0.87
   0   0 -13    6.80    0.97
   0   0 -13    7.63    1.45
   0   0  13    6.57    1.51
   0   0 -13    7.45    0.98
   0   0  13    5.94    1.25
   0   0  13    6.80    1.48
   0   0  13    8.70    1.12
   0   0  13    7.94    1.22
   0   0 -13    6.10    1.25
   0   0 -14  331.26   20.87
   0   0 -14  327.48   20.76
   0   0 -14  330.78   20.97
   0   0  14  332.21   20.92
   0   0 -14  318.60   21.26
   0   0  14  335.45   21.17
   0   0  14  351.72   21.47
   0   0  14  352.14   21.52
   0   0 -14  332.88   21.23
   0   0 -14  363.90   21.63
   0   0  14  345.09   21.66
   0   0 -14  334.97   21.34
   0   0  14  343.29   21.24
   0   0 -14  357.72   21.21
   0   0  15    0.54    0.66
   0   0  15   -0.46    1.11
   0   0 -15    1.04    0.77
   0   0  15    0.50    0.90
   0   0 -15    2.00    1.19
   0   0 -15    0.23    0.94
   0   0  15   -0.25    0.99
   0   0 -15    1.04    0.87
   0   0 -15    0.25    0.57
   0   0 -15    1.41    0.70
   0   0 -15    1.27    0.97
   0   0  15   -0.10    0.80
   0   0  15    1.95    1.11
   0   0 -15    0.31    0.95
   0   0 -16  341.94   21.70
   0   0 -16  357.81   22.25
   0   0  16  364.99   22.45
   0   0 -16  323.08   22.05
   0   0  16  357.59   22.06
   0   0 -16  335.94   21.77
   0   0  16  367.58   22.41
   0   0  16  349.16   22.08
   0   0 -16  355.68   22.05
   0   0 -16  350.37   21.54
   0   0 -16  340.46   22.09
   0   0  16  373.44   22.79
   0   0  17    0.11    0.95
   0   0 -17   -0.91    0.87
   0   0 -17    0.52    0.85
   0   0 -17   -0.12    1.09
   0   0 -17    1.44    0.93
   0   0  17   -0.55    1.38
   0   0  17   -0.60    1.14
   0   0 -17    0.66    0.63
   0   0  17    0.88    1.18
   0   0  17    0.45    0.98
   0   0 -17   -0.26    1.07
   0   0 -17    0.37    1.12
   0   0  18   57.67    4.91
   0   0 -18   56.65    4.69
   0   0  18   54.36    4.57
   0   0 -18   62.57    4.06
   0   0 -18   57.81    4.56
   0   0 -18   59.47    4.79
   0   0 -18   58.91    4.38
   0   0  18   52.94    5.17
   0   0  18   54.44    4.88
   0   0 -18   52.91    4.19
   0   0 -18   55.24    4.58
   0   0 -19    1.27    0.98
   0   0  19    1.92    1.21
   0   0 -19    4.91    1.59
   0   0  19    2.58    1.48
   0   0  19    3.88    1.52
   0   0 -19    4.07    1.63
   0   0 -19    0.50    0.99
   0   0 -19    1.65    1.12
   0   0  19    3.83    1.78
   0   0 -20   61.09    5.18
   0   0 -20   64.96    5.09
   0   0  20   62.43    5.91
   0   0  20   65.62    5.50
   0   0  20   70.72    5.62
   0   0 -20   60.31    4.74
   0   0  20   57.32    4.99
   0   0 -20   56.39    5.11
   0   0 -21    0.48    1.51
   0   0  21    2.11    1.38
   0   0 -21    2.04    1.15
   0   0 -21    1.44    1.48
   0   1 -21    4.95    1.76
   0   1 -21    2.66    1.77
   0   1 -21    3.27    1.37
   0  -1  21    3.96    1.59
   0  -1  20  142.32    9.39
   0  -1  20  114.27    9.49
   0   1 -20  119.31    8.78
   0  -1  20  121.35    8.79
   0   1 -20  108.99    8.38
   0  -1  20  136.12    9.25
   0   1 -20  135.36    9.07
   0   1 -20  120.60    8.92
   0  -1  19    5.25    1.69
   0  -1  19    7.02    2.13
   0  -1  19    6.33    1.57
   0   1 -19    3.67    1.50
   0   1 -19    4.30    1.17
   0  -1  19    6.11    1.77
   0   1 -19    4.73    1.23
   0   1 -19    5.12    1.49
   0   1 -19    6.09    1.68
   0   1 -18  132.53    8.86
   0   1 -18  140.56    9.50
   0  -1  18  159.18   10.09
   0   1 -18  129.01    9.11
   0   1 -18  142.67    9.70
   0  -1  18  159.67   10.00
   0   1 -18  133.80    9.24
   0   1 -18  146.37    9.75
   0  -1  18  140.16    9.57
   0   1 -18  132.93    9.49
   0  -1  18  127.42   10.09
   0   1 -17    4.01    1.25
   0  -1  17    2.95    1.32
   0  -1  17    1.44    1.11
   0   1 -17    1.12    0.86
   0   1 -17    3.23    1.12
   0  -1  17    0.46    1.21
   0   1 -17    2.59    1.19
   0   1 -17    2.01    0.71
   0  -1  17    5.44    1.69
   0   1 -17    1.16    1.20
   0   1 -17    3.49    0.98
   0  -1  16  265.64   16.74
   0   1 -16  249.17   16.34
   0   1 -16  239.52   16.39
   0   1 -16  271.03   16.86
   0   1 -16  252.50   16.11
   0  -1  16  281.17   17.04
   0  -1  16  275.69   17.34
   0  -1  16  260.67   16.65
   0   1 -16  266.40   16.71
   0   1 -16  262.14   16.69
   0  -1  16  274.88   17.07
   0   1 -16  251.60   16.78
   0   1 -15   13.27    1.52
   0   1 -15   12.80    1.77
   0  -1  15    9.76    1.54
   0  -1  15   12.72    1.84
   0   1 -15   13.25    1.68
   0  -1  15   13.08    2.16
   0  -1  15   14.47    1.78
   0   1 -15   13.18    1.83
   0   1 -15   12.37    1.74
   0   1 -15   12.48    1.26
   0   1 -15   11.84    1.42
   0  -1  14  220.83   14.13
   0  -1  14  223.64   14.29
   0  -1  14  237.07   14.63
   0   1 -14  220.86   13.79
   0   1 -14  220.28   13.61
   0   1 -14  199.65   13.82
   0   1 -14  227.83   14.08
   0   1 -14  223.67   14.21
   0  -1  14  226.53   14.07
   0   1 -14  211.60   14.13
   0   1 -14  204.27   14.05
   0  -1  13    7.79    1.19
   0  -1  13    5.49    1.27
   0   1 -13    6.15    0.83
   0   1 -13    7.88    1.08
   0   1 -13    4.95    1.18
   0   1 -13    5.01    1.09
   0  -1  13    9.73    1.59
   0   1 -13    7.36    1.24
   0   1 -13    7.07    1.28
   0  -1  13    8.11    1.28
   0   1 -13    7.17    0.99
   0   1 -12  387.91   22.97
   0  -1  12  363.63   22.53
   0   1 -12  357.42   22.18
   0  -1  12  359.73   22.92
   0   1 -12  359.15   22.64
   0   1 -12  341.28   22.35
   0   1 -12  359.72   22.64
   0   1 -12  374.62   22.57
   0   1 -12  377.72   22.71
   0   1 -12  351.04   22.31
   0  -1  12  382.80   22.79
   0  -1  12  362.81   22.62
   0   1 -11   12.08    1.47
   0  -1  11   12.70    1.64
   0   1 -11   11.21    1.55
   0   1 -11   12.17    1.43
   0  -1  11   15.59    1.61
   0  -1  11   11.49    1.38
   0   1 -11   12.14    1.20
   0   1 -11   13.61    1.13
   0   1 -11   11.01    1.20
   0  -1  11   11.38    1.31
   0  -1  11   11.52    1.19
   0   1 -11   10.85    1.39
   0   1 -10  341.72   21.21
   0  -1  10  354.57   21.44
   0   1 -10  330.65   20.99
   0   1 -10  341.54   21.25
   0   1 -10  377.29   21.55
   0   1 -10  343.38   21.24
   0  -1  10  355.18   21.32
   0   1 -10  343.44   20.96
   0  -1  10  327.39   20.96
   0  -1  10  349.28   21.22
   0  -1  10  343.26   21.12
   0   1 -10  333.23   20.85
   0  -1  10  324.41   21.50
   0   1  -9    1.19    0.42
   0   1  -9    0.86    0.37
   0  -1   9    0.08    0.60
   0   1  -9    0.56    0.39
   0   1  -9    0.91    0.58
   0  -1   9    1.06    0.55
   0   1  -9    1.18    0.60
   0  -1   9    0.56    0.42
   0  -1   9    0.21    0.53
   0  -1   9    0.53    0.49
   0  -1   9    0.53    0.38
   0   1  -9    1.08    0.69
   0   1  -9    0.49    0.51
   0  -1   9    0.65    0.73
   0  -1   8  403.27   26.35
   0   1  -8  416.63   26.27
   0   1  -8  459.32   26.36
   0  -1   8  460.82   26.74
   0   1  -8  479.33   26.41
   0  -1   8  464.99   26.66
   0   1  -8  463.97   26.80
   0   1  -8  405.79   26.56
   0   1  -8  429.83   26.54
   0  -1   8  422.39   26.80
   0   1  -8  414.76   26.58
   0  -1   8  433.98   26.42
   0   1  -8  420.11   26.34
   0  -1   8  443.25   26.48
   0  -1   8  457.67   26.60
   0   1  -8  391.82   26.36
   0   1  -7    5.63    0.89
   0   1  -7    5.21    0.89
   0  -1   7    3.86    0.96
   0  -1   7    4.43    0.73
   0   1  -7    5.54    0.77
   0  -1   7    4.74    0.86
   0  -1   7    5.74    0.86
   0   1  -7    6.24    0.64
   0   1  -7    3.21    0.97
   0   1  -7    6.87    0.70
   0  -1   7    5.30    0.70
   0  -1   7    5.18    0.77
   0  -1   7    5.36    0.61
   0  -1   7    6.04    0.64
   0  -1   7    5.05    0.64
   0   1  -7    3.97    0.74
   0   1  -7    4.45    0.60
   0   1  -7    5.37    0.62
   0   1  -7    6.02    0.58
   0  -1   7    4.28    0.87
   0   1  -6  312.00   16.90
   0   1  -6  288.97   17.00
   0  -1   6  265.00   17.16
   0  -1   6  279.67   17.11
   0  -1   6  289.09   16.85
   0  -1   6  271.94   16.93
   0  -1   6  326.29   16.95
   0   1  -6  249.65   16.99
   0  -1   6  257.57   16.87
   0   1  -6  241.03   16.82
   0  -1   6  301.44   17.06
   0   1  -6  296.03   17.19
   0   1  -6  210.20   17.16
   0  -1   6  268.09   17.06
   0   1  -6  308.83   16.89
   0   1  -6  289.28   17.02
   0   1  -6  287.35   16.86
   0   1  -6  290.31   17.06
   0  -1   6  271.47   17.15
   0   1  -6  249.12   16.98
   0   1  -6  248.42   16.77
   0  -1   6  285.18   17.02
   0  -1   6  230.36   16.82
   0  -1   6  308.29   16.84
   0  -1   6  299.45   16.99
   0  -1   5    0.08    0.45
   0   1  -5    0.32    0.20
   0   1  -5    0.62    0.31
   0  -1   5    0.33    0.30
   0  -1   5    0.19    0.32
   0  -1   5    0.19    0.43
   0   1  -5    0.20    0.39
   0   1  -5    0.27    0.29
   0  -1   5   -0.19    0.50
   0  -1   5    0.19    0.27
   0   1  -5    0.12    0.29
   0   1  -5    0.13    0.24
   0  -1   5    0.46    0.40
   0  -1   5    0.08    0.36
   0   1  -5    0.39    0.39
   0  -1   5    0.44    0.27
   0   1  -5    0.27    0.27
   0   1  -5    0.76    0.39
   0   1  -5    0.57    0.45
   0  -1   5    0.40    0.33
   0   1  -5   -0.21    0.41
   0   1  -5    0.27    0.48
   0  -1   5    0.18    0.28
   0   1  -4  287.60   17.42
   0  -1   4  272.34   17.42
   0   1  -4  277.36   17.62
   0  -1   4  281.62   17.37
   0  -1   4  330.28   17.42
   0  -1   4  247.77   17.57
   0   1  -4  269.24   17.37
   0   1  -4  267.43   17.51
   0   1  -4  308.75   17.44
   0  -1   4  321.61   17.50
   0   1  -4  321.43   17.45
   0   1  -4  266.71   17.52
   0   1  -4  291.67   17.53
   0   1  -4  263.93   17.50
   0  -1   4  270.49   17.56
   0   1  -4  286.90   17.49
   0  -1   4  313.39   17.42
   0  -1   4  250.30   17.49
   0  -1   4  282.85   17.46
   0  -1   3   10.11    0.70
   0   1  -3    8.53    0.76
   0   1  -3    9.44    0.85
   0   1  -3    8.91    0.78
   0  -1   3    6.98    0.79
   0   1  -3    9.11    0.79
   0   1  -3   10.10    0.72
   0  -1   3   10.23    0.79
   0  -1   3    8.95    0.72
   0  -1   3    7.95    0.78
   0   1  -3    8.60    0.74
   0   1  -3    8.55    0.77
   0  -1   3    8.23    0.74
   0   1  -3    7.36    0.75
   0  -1   3    8.86    0.65
   0  -1   3   10.69    0.70
   0  -1   2   46.45    2.96
   0  -1   2   45.86    2.87
   0   1  -2   51.51    2.91
   0  -1   2   42.84    2.87
   0  -1   2   46.36    2.85
   0  -1   2   44.14    2.81
   0  -1   2   44.36    2.90
   0  -1   2   48.09    2.90
   0   1  -2   41.18    2.87
   0   1  -2   39.71    2.88
   0   1  -2   42.98    2.89
   0  -1   2   51.95    2.89
   0   1  -2   47.46    2.91
   0  -1   2   50.18    2.91
   0   1  -2   46.16    2.88
   0   1  -2   44.20    2.85
   0  -1   2   39.23    2.88
   0  -1   2   49.39    2.85
   0  -1   1    2.07    0.21
   0   1  -1    2.30    0.20
   0  -1   1    0.01    0.04
   0  -1   1    4.72    0.25
   0  -1   1    0.01    0.07
   0   1  -1   -0.01    0.06
   0   1  -1    0.01    0.05
   0   1  -1    4.46    0.25
   0   1  -1    0.01    0.06
   0   1  -1    0.01    0.04
   0  -1   1    0.02    0.06
   0   1  -1   -0.01    0.04
   0  -1   1    4.61    0.24
   0  -1   1   -0.02    0.05
   0  -1   1   -0.03    0.06
   0  -1   1    0.49    0.10
   0  -1   1    3.32    0.22
   0   1  -1   -0.01    0.06
   0   1  -1    0.02    0.07
   0   1  -1    4.14    0.24
   0  -1  -1   -0.01    0.03
   0  -1  -1    0.35    0.10
   0  -1  -1    0.78    0.13
   0  -1  -1   -0.02    0.05
   0   1   1    0.44    0.10
   0  -1  -1    0.01    0.07
   0   1   1    0.28    0.12
   0   1   1    0.01    0.05
   0   1   1   -0.01    0.06
   0  -1  -1    0.27    0.12
   0   1   1    0.03    0.06
   0   1   1    0.03    0.07
   0   1   1   -0.02    0.03
   0  -1  -1    0.57    0.12
   0   1   1   -0.01    0.03
   0  -1  -1    0.01    0.03
   0  -1  -1    0.01    0.04
   0  -1  -1    0.01    0.04
   0  -1  -2   41.44    2.66
   0  -1  -2   38.56    2.62
   0   1   2   43.80    2.60
   0  -1  -2   42.70    2.66
   0   1   2   36.82    2.58
   0  -1  -2   39.74    2.60
   0  -1  -2   39.82    2.59
   0   1   2   43.01    2.61
   0  -1  -2   42.81    2.70
   0  -1  -2   39.31    2.61
   0  -1  -2   39.38    2.63
   0   1   2   44.06    2.66
   0   1   2   41.63    2.62
   0  -1  -2   42.81    2.59
   0  -1  -2   45.86    2.64
   0   1   2   42.21    2.61
   0   1   2   40.86    2.63
   0   1   2   40.05    2.60
   0  -1  -2   46.40    2.62
   0   1   2   35.88    2.61
   0   1   2   44.60    2.68
   0  -1  -3    1.50    0.42
   0   1   3    1.47    0.39
   0   1   3    2.25    0.30
   0  -1  -3    1.58    0.36
   0   1   3    1.87    0.34
   0  -1  -3    2.80    0.36
   0  -1  -3    1.20    0.42
   0   1   3    1.60    0.33
   0   1   3    1.91    0.28
   0   1   3    1.85    0.30
   0   1   3    2.24    0.34
   0   1   3    2.49    0.31
   0  -1  -3    1.95    0.42
   0  -1  -3    2.12    0.37
   0  -1  -3    2.20    0.38
   0  -1  -3    2.16    0.32
   0   1   3    1.71    0.28
   0  -1  -3    1.52    0.31
   0   1   3    1.87    0.36
   0   1   4  264.51   16.33
   0   1   4  264.35   16.46
   0  -1  -4  263.62   16.47
   0   1   4  272.69   16.57
   0  -1  -4  235.24   16.41
   0   1   4  290.22   16.43
   0  -1  -4  313.94   16.45
   0   1   4  288.31   16.59
   0  -1  -4  272.71   16.52
   0  -1  -4  261.72   16.44
   0  -1  -4  266.37   16.46
   0   1   4  286.72   16.36
   0  -1  -4  251.62   16.55
   0   1   4  252.33   16.34
   0   1   4  296.71   16.46
   0  -1  -4  189.59   16.49
   0   1   4  272.23   16.36
   0   1   4  251.88   16.46
   0   1   4  304.96   16.40
   0  -1  -4  269.23   16.39
   0   1   5    0.11    0.40
   0  -1  -5    0.25    0.34
   0  -1  -5    0.35    0.39
   0   1   5    0.53    0.34
   0  -1  -5    0.17    0.42
   0   1   5    0.29    0.28
   0   1   5    0.76    0.55
   0  -1  -5    0.86    0.34
   0   1   5    0.26    0.27
   0  -1  -5    0.32    0.32
   0  -1  -5    0.43    0.42
   0  -1  -5    0.47    0.39
   0   1   5    0.51    0.28
   0   1   5    0.45    0.26
   0   1   5    0.52    0.30
   0   1   5    0.08    0.39
   0   1   5    0.15    0.52
   0  -1  -5    0.79    0.27
   0  -1  -5    0.62    0.48
   0  -1  -5    0.55    0.29
   0   1   5    0.64    0.40
   0   1   5    0.80    0.37
   0   1   5    0.33    0.47
   0   1   6  234.54   14.01
   0  -1  -6  201.11   14.03
   0  -1  -6  213.33   14.18
   0   1   6  233.88   14.30
   0  -1  -6  223.44   13.92
   0  -1  -6  240.59   14.08
   0   1   6  216.69   13.96
   0   1   6  241.41   14.31
   0   1   6  225.29   14.13
   0  -1  -6  220.61   14.26
   0  -1  -6  245.36   13.91
   0   1   6  258.03   14.00
   0   1   6  233.81   14.15
   0  -1  -6  229.35   13.99
   0   1   6  234.40   14.21
   0  -1  -6  233.14   14.08
   0   1   6  215.62   13.91
   0   1   6  247.36   14.05
   0   1   6  221.58   13.90
   0  -1  -6  217.71   13.96
   0  -1  -6  195.24   14.10
   0   1   6  241.34   14.07
   0   1   6  216.10   13.91
   0  -1  -7    0.17    0.48
   0  -1  -7    0.62    0.42
   0  -1  -7    0.23    0.53
   0  -1  -7    0.28    0.29
   0  -1  -7    0.47    0.41
   0  -1  -7    0.67    0.40
   0   1   7    0.93    0.39
   0  -1  -7    0.46    0.64
   0   1   7    0.55    0.36
   0   1   7    0.30    0.32
   0   1   7    0.35    0.72
   0   1   7   -0.11    0.46
   0   1   7    0.48    0.48
   0   1   7    0.29    0.61
   0   1   7    0.16    0.38
   0   1   7    0.35    0.32
   0  -1  -7    0.34    0.35
   0  -1  -7    0.13    0.50
   0   1   7   -0.11    0.45
   0  -1  -7    0.51    0.33
   0   1   7    0.06    0.61
   0   1   7    0.91    0.46
   0  -1  -8  519.88   29.02
   0   1   8  496.80   29.57
   0   1   8  491.12   29.39
   0   1   8  484.49   29.22
   0   1   8  502.93   29.21
   0  -1  -8  466.42   29.25
   0   1   8  528.20   29.14
   0  -1  -8  438.04   29.32
   0   1   8  480.52   29.52
   0  -1  -8  453.26   29.02
   0  -1  -8  521.76   29.17
   0   1   8  463.31   29.01
   0  -1  -8  439.87   29.56
   0  -1  -8  457.32   29.38
   0  -1  -8  488.91   29.06
   0   1   8  450.68   29.08
   0  -1  -8  406.33   29.16
   0   1   8  483.02   29.34
   0  -1  -9    0.81    0.64
   0   1   9    0.21    0.50
   0  -1  -9    0.51    0.34
   0  -1  -9    1.02    0.64
   0   1   9   -0.28    0.51
   0  -1  -9    0.16    0.36
   0   1   9    0.35    0.37
   0  -1  -9   -0.21    0.78
   0  -1  -9    0.14    0.46
   0   1   9    0.40    0.39
   0  -1  -9    0.75    0.38
   0   1   9    0.15    0.61
   0  -1  -9    0.77    0.62
   0   1   9   -0.10    0.67
   0   1   9    0.48    0.50
   0   1  10  331.28   20.72
   0  -1 -10  307.14   21.22
   0   1  10  332.95   21.19
   0  -1 -10  346.04   20.55
   0  -1 -10  355.40   20.48
   0  -1 -10  350.91   20.85
   0   1  10  304.69   20.54
   0  -1 -10  329.37   20.46
   0   1  10  314.22   20.92
   0   1  10  344.66   20.91
   0  -1 -10  345.31   20.67
   0  -1 -10  299.85   20.82
   0  -1 -10  321.49   20.93
   0   1  10  346.92   20.72
   0   1  10  352.49   20.62
   0   1  11    1.87    0.98
   0   1  11    2.17    0.87
   0   1  11    1.18    0.72
   0  -1 -11    2.27    0.57
   0   1  11    1.95    0.82
   0  -1 -11    1.76    1.18
   0   1  11    2.62    0.63
   0  -1 -11    2.83    0.91
   0  -1 -11    1.92    0.86
   0  -1 -11    2.10    0.52
   0   1  11    1.47    0.69
   0  -1 -11    2.14    0.52
   0   1  11    1.94    0.60
   0  -1 -11    2.41    0.77
   0  -1 -11    2.34    0.79
   0   1  12  506.49   28.83
   0   1  12  439.36   28.71
   0   1  12  481.46   29.16
   0  -1 -12  411.14   29.49
   0   1  12  468.03   28.92
   0  -1 -12  478.59   29.22
   0  -1 -12  471.74   28.71
   0   1  12  459.34   29.24
   0  -1 -12  487.95   28.64
   0  -1 -12  441.18   29.06
   0  -1 -12  490.12   29.10
   0   1  12  481.83   28.93
   0   1  12  424.55   29.40
   0  -1 -12  475.14   28.90
   0  -1 -12  463.52   28.61
   0   1  13    0.61    0.59
   0   1  13    1.32    0.77
   0  -1 -13    1.54    0.75
   0  -1 -13    1.33    0.58
   0   1  13    0.98    0.98
   0  -1 -13    0.67    1.22
   0  -1 -13    1.17    0.91
   0   1  13    1.15    0.64
   0  -1 -13    0.59    0.53
   0   1  13    0.81    0.77
   0   1  13    0.96    0.88
   0  -1 -13    0.52    0.51
   0  -1 -13    0.10    0.84
   0   1  13    0.30    1.13
   0  -1 -13    1.45    0.94
   0   1  14  235.40   14.48
   0  -1 -14  242.02   14.45
   0  -1 -14  218.40   14.41
   0   1  14  223.28   15.13
   0   1  14  231.54   14.73
   0  -1 -14  225.52   14.62
   0  -1 -14  234.89   14.80
   0   1  14  220.49   14.42
   0   1  14  234.23   14.34
   0   1  14  213.16   14.18
   0  -1 -14  230.01   14.22
   0  -1 -14  221.34   14.06
   0   1  14  228.85   14.91
   0  -1 -14  203.25   15.17
   0  -1 -14  231.36   14.13
   0  -1 -14  208.97   14.58
   0  -1 -15    2.96    1.16
   0   1  15    4.35    1.30
   0   1  15    3.29    1.22
   0  -1 -15    2.56    1.74
   0  -1 -15    3.34    0.76
   0  -1 -15    4.34    0.85
   0   1  15    4.77    1.11
   0   1  15    4.61    1.39
   0  -1 -15    4.12    1.23
   0  -1 -15    3.88    1.37
   0   1  15    3.72    0.96
   0   1  15    2.88    0.98
   0   1  15    3.23    0.85
   0  -1 -15    4.88    1.10
   0  -1 -15    5.28    0.93
   0  -1 -15    7.78    1.21
   0  -1 -16  225.54   14.80
   0   1  16  225.32   14.90
   0   1  16  225.25   14.76
   0   1  16  236.40   15.08
   0   1  16  247.04   15.15
   0  -1 -16  225.59   15.18
   0   1  16  236.28   15.67
   0  -1 -16  226.47   14.70
   0  -1 -16  226.63   15.10
   0  -1 -16  253.28   15.52
   0  -1 -16  225.30   14.59
   0  -1 -16  229.96   15.26
   0   1  16  254.04   15.50
   0   1  16  256.98   15.52
   0  -1 -16  251.36   15.10
   0  -1 -17    0.72    1.15
   0  -1 -17    0.42    0.84
   0  -1 -17    1.71    0.91
   0  -1 -17    0.52    1.23
   0   1  17    0.46    0.77
   0   1  17    0.89    1.15
   0   1  17    0.57    1.03
   0  -1 -17    1.75    1.03
   0  -1 -17    0.56    0.77
   0  -1 -17    1.21    0.64
   0   1  17    0.29    1.07
   0   1  17    0.55    1.36
   0   1  17   -0.33    0.99
   0  -1 -18   68.22    4.92
   0  -1 -18   72.09    5.46
   0  -1 -18   73.78    5.56
   0  -1 -18   74.91    5.59
   0   1  18   70.49    6.16
   0   1  18   71.52    5.47
   0  -1 -18   76.29    5.14
   0  -1 -18   80.12    5.79
   0   1  18   78.76    5.94
   0   1  18   70.03    5.78
   0  -1 -18   66.91    5.18
   0   1  19    1.18    1.33
   0  -1 -19    2.49    1.40
   0   1  19    1.51    1.31
   0   1  19    2.31    1.21
   0  -1 -19    2.12    1.01
   0   1  19    1.28    1.58
   0  -1 -19    4.03    1.25
   0  -1 -19    1.46    1.00
   0  -1 -19    0.94    1.38
   0  -1 -20   78.71    6.29
   0  -1 -20   75.57    5.81
   0  -1 -20   86.35    6.21
   0  -1 -20   85.02    6.44
   0   1  20   80.48    6.98
   0   1  20   75.03    6.08
   0   1  20   85.33    6.62
   0   1  20   84.99    6.63
   0  -1 -21    0.32    1.40
   0  -1 -21   -0.88    1.20
   0  -1 -21    0.15    1.47
   0  -1 -21    1.68    1.39
   0  -2  22   30.65    3.43
   0   2 -21    2.56    1.62
   0   2 -21    2.25    1.71
   0   2 -21    0.72    1.11
   0  -2  21    0.14    1.45
   0  -2  21    1.54    1.46
   0   2 -20   72.73    5.56
   0  -2  20   74.86    6.24
   0  -2  20   76.31    6.21
   0   2 -20   70.09    6.00
   0   2 -20   71.40    5.88
   0  -2  20   75.68    5.93
   0  -2  20   69.28    6.59
   0   2 -20   81.09    6.07
   0   2 -19    1.55    1.35
   0   2 -19    2.03    1.42
   0  -2  19    2.81    1.34
   0  -2  19    3.07    1.61
   0   2 -19    2.20    1.06
   0  -2  19    4.28    2.01
   0   2 -19    1.63    1.06
   0  -2  19    2.32    1.51
   0   2 -19    1.02    1.32
   0   2 -18  111.35    8.14
   0   2 -18  116.57    7.87
   0   2 -18  109.29    7.71
   0  -2  18  115.57    8.16
   0  -2  18  123.58    8.90
   0   2 -18  112.64    8.21
   0  -2  18  118.96    8.38
   0   2 -18  110.48    7.95
   0   2 -18  108.82    8.06
   0   2 -17    5.08    1.25
   0  -2  17    3.79    1.35
   0   2 -17    2.59    1.06
   0  -2  17    1.92    1.23
   0   2 -17    2.49    0.73
   0  -2  17    4.83    1.68
   0   2 -17    4.31    1.30
   0   2 -17    2.76    1.42
   0   2 -17    1.91    1.04
   0   2 -17    1.95    1.22
   0   2 -16  297.56   18.92
   0   2 -16  312.04   19.65
   0   2 -16  310.24   19.54
   0  -2  16  296.06   19.42
   0   2 -16  292.94   19.61
   0   2 -16  296.82   19.27
   0  -2  16  325.08   19.82
   0  -2  16  320.50   19.63
   0   2 -16  308.88   19.48
   0  -2  16  326.91   20.23
   0   2 -16  306.23   19.23
   0   2 -15    2.01    1.00
   0   2 -15    3.25    0.73
   0  -2  15    2.60    1.29
   0   2 -15    1.83    1.02
   0  -2  15    3.03    1.20
   0   2 -15    1.55    1.15
   0   2 -15    2.06    0.85
   0   2 -15    1.40    0.78
   0  -2  15    2.45    1.06
   0  -2  15    1.57    0.97
   0   2 -15    2.16    1.15
   0   2 -14  386.89   26.22
   0   2 -14  420.42   26.34
   0  -2  14  437.82   26.64
   0   2 -14  434.80   26.69
   0   2 -14  414.70   26.52
   0   2 -14  436.18   26.55
   0   2 -14  412.34   26.04
   0  -2  14  415.07   26.46
   0  -2  14  461.84   27.12
   0  -2  14  470.06   26.82
   0   2 -14  453.96   26.70
   0   2 -13   40.67    3.17
   0   2 -13   38.05    3.35
   0  -2  13   44.39    3.44
   0   2 -13   39.78    2.92
   0  -2  13   49.75    3.62
   0  -2  13   44.92    3.78
   0   2 -13   41.66    3.15
   0  -2  13   38.95    3.25
   0   2 -13   40.10    3.46
   0   2 -13   43.43    3.36
   0   2 -13   42.28    3.37
   0   2 -12 1012.94   65.00
   0   2 -12 1023.87   65.27
   0  -2  12 1054.26   65.13
   0  -2  12 1221.25   65.58
   0   2 -12 1051.79   65.27
   0  -2  12 1115.22   65.32
   0  -2  12 1161.57   65.41
   0   2 -12 1079.38   65.23
   0   2 -12 1038.65   64.78
   0   2 -12 1040.79   64.96
   0  -2  12 1124.44   65.64
   0   2 -11    3.61    0.77
   0  -2  11    6.97    1.01
   0  -2  11    5.44    1.06
   0   2 -11    4.25    0.98
   0  -2  11    7.59    1.12
   0   2 -11    5.54    1.07
   0   2 -11    5.17    0.84
   0   2 -11    6.52    0.73
   0   2 -11    6.22    1.02
   0  -2  11    5.15    1.15
   0  -2  11    4.92    1.02
   0   2 -10 1404.97   84.58
   0  -2  10 1561.71   84.70
   0  -2  10 1398.33   84.50
   0   2 -10 1242.07   84.35
   0   2 -10 1385.44   84.37
   0  -2  10 1532.80   84.90
   0   2 -10 1290.91   84.19
   0  -2  10 1568.82   84.84
   0  -2  10 1582.72   84.74
   0   2 -10 1321.10   84.58
   0   2 -10 1399.65   84.64
   0   2  -9   28.45    2.25
   0   2  -9   27.79    2.43
   0   2  -9   27.10    2.26
   0   2  -9   27.52    2.12
   0  -2   9   35.31    2.56
   0  -2   9   29.02    2.34
   0   2  -9   31.36    2.51
   0  -2   9   39.47    2.61
   0   2  -9   34.42    2.27
   0   2  -9   31.94    2.47
   0  -2   9   34.86    2.68
   0   2  -8 2652.11  158.84
   0  -2   8 2777.73  158.90
   0  -2   8 2814.53  158.90
   0   2  -8 2393.82  158.62
   0   2  -8 3054.70  158.65
   0  -2   8 2936.23  159.07
   0   2  -8 2442.30  158.81
   0   2  -8 2302.14  158.63
   0   2  -8 2404.62  158.51
   0   2  -8 2896.14  158.65
   0  -2   8 2663.99  158.76
   0  -2   7   38.37    2.76
   0   2  -7   40.82    2.56
   0  -2   7   41.41    2.78
   0  -2   7   41.22    2.89
   0   2  -7   33.12    2.57
   0   2  -7   31.51    2.69
   0  -2   7   38.60    2.47
   0   2  -7   34.65    2.58
   0  -2   7   43.78    2.55
   0   2  -7   34.75    2.69
   0  -2   7   33.01    2.62
   0   2  -7   34.50    2.46
   0  -2   7   36.08    2.79
   0   2  -7   34.91    2.73
   0   2  -7   40.11    2.57
   0  -2   6 4187.67  270.35
   0  -2   6 4971.87  270.09
   0  -2   6 4227.33  270.22
   0   2  -6 4079.11  270.10
   0   2  -6 4268.18  270.21
   0   2  -6 4722.46  270.09
   0  -2   6 4578.69  270.01
   0  -2   6 4242.86  270.32
   0  -2   6 4318.82  270.28
   0  -2   6 4994.34  270.21
   0   2  -6 4197.06  270.25
   0   2  -6 4348.10  270.24
   0   2  -6 4636.48  270.26
   0  -2   6 4208.81  270.16
   0   2  -6 4513.54  270.09
   0  -2   6 4474.21  270.49
   0  -2   6 5151.55  270.27
   0   2  -6 4211.47  270.01
   0  -2   6 5223.79  270.09
   0   2  -6 4087.32  270.16
   0   2  -6 4198.39  270.21
   0   2  -5   10.97    0.84
   0   2  -5   10.17    0.98
   0  -2   5   11.48    1.06
   0   2  -5    9.62    0.97
   0   2  -5   11.57    0.90
   0  -2   5   10.53    0.83
   0  -2   5   11.35    0.89
   0  -2   5   11.03    1.00
   0   2  -5    9.68    0.93
   0   2  -5    9.48    1.00
   0  -2   5   12.21    0.89
   0  -2   5    9.22    0.93
   0   2  -5    9.83    1.02
   0   2  -5   12.00    1.06
   0   2  -5   11.66    0.90
   0   2  -5   10.64    0.90
   0  -2   5    9.00    1.11
   0  -2   5   11.57    1.02
   0  -2   5   10.75    1.02
   0  -2   5    8.93    1.00
   0  -2   4 8364.24  430.41
   0   2  -4 6532.30  430.40
   0  -2   4 8018.24  430.43
   0   2  -4 6910.31  430.39
   0   2  -4 7529.23  430.32
   0   2  -4 7572.50  430.32
   0   2  -4 7008.86  430.41
   0  -2   4 7656.03  430.32
   0  -2   4 7247.64  430.25
   0   2  -4 6951.47  430.46
   0   2  -4 6647.55  430.25
   0  -2   4 6320.37  430.42
   0  -2   4 6551.69  430.36
   0   2  -4 7591.13  430.42
   0   2  -4 6504.14  430.39
   0  -2   4 6721.56  430.34
   0  -2   4 7416.52  430.31
   0  -2   3    4.44    0.53
   0  -2   3    4.43    0.47
   0  -2   3    3.48    0.49
   0  -2   3    4.57    0.58
   0  -2   3    3.73    0.38
   0   2  -3    4.12    0.48
   0  -2   3    2.95    0.49
   0   2  -3    4.17    0.52
   0   2  -3    4.45    0.54
   0  -2   3    3.98    0.47
   0  -2   3    3.54    0.52
   0   2  -3    4.18    0.52
   0   2  -3    3.77    0.57
   0  -2   3    3.87    0.49
   0   2  -3    4.01    0.49
   0   2  -3    3.22    0.54
   0  -2   3    4.45    0.53
   0  -2   2 4648.17  279.75
   0   2  -2 4411.31  279.77
   0   2  -2 4303.86  279.78
   0  -2   2 4915.01  279.80
   0  -2   2 4416.53  279.78
   0   2  -2 4568.48  279.78
   0  -2   2 5031.96  279.79
   0  -2   2 4375.85  279.79
   0  -2   2 4490.88  279.74
   0  -2   2 4609.92  279.71
   0   2  -2 4717.52  279.81
   0   2  -2 4898.83  279.86
   0   2  -2 4901.30  279.80
   0  -2   2 5028.39  279.84
   0  -2   2 4307.61  279.80
   0   2  -2 5000.82  279.79
   0  -2   1    1.58    0.32
   0  -2   1    1.75    0.31
   0  -2   1    2.11    0.37
   0  -2   1    2.39    0.29
   0   2  -1    2.13    0.33
   0   2  -1    2.57    0.38
   0  -2   1    2.82    0.28
   0  -2   1    3.21    0.44
   0   2  -1    2.42    0.34
   0  -2   1    2.60    0.37
   0   2  -1    2.19    0.32
   0  -2   1    2.91    0.32
   0   2  -1    2.51    0.36
   0   2  -1    2.28    0.34
   0  -2   1    2.22    0.34
   0  -2   1    2.72    0.31
   0   2  -1    2.32    0.38
   0  -2   1    3.00    0.35
   0  -2   1    2.39    0.32
   0   2   0 3976.83   85.25
   0  -2   0 3947.84   85.28
   0  -2   0 4008.85   85.28
   0  -2   0 4367.91   85.17
   0   2   0 1744.78   85.07
   0  -2   0 4008.85   85.31
   0   2   0 3627.89   85.24
   0  -2   0 3825.76   85.25
   0  -2   0 3928.93   85.22
   0   2   0 3917.16   85.31
   0   2   0 3690.03   85.19
   0   2   0 3800.61   85.25
   0  -2   0 4208.17   85.33
   0  -2   0 3784.55   85.30
   0   2   1    0.39    0.26
   0  -2  -1    0.68    0.33
   0   2   1    0.58    0.25
   0  -2  -1    0.67    0.24
   0   2   1    0.46    0.24
   0   2   1    0.44    0.20
   0   2   1    0.74    0.26
   0  -2  -1    0.43    0.18
   0   2   1    0.47    0.23
   0   2   1    0.57    0.24
   0  -2  -1    0.61    0.19
   0  -2  -1    0.38    0.17
   0  -2  -1    0.22    0.24
   0  -2  -1    0.31    0.21
   0  -2  -1    0.35    0.23
   0  -2  -1    0.36    0.22
   0  -2  -1    0.49    0.24
   0  -2  -1    0.75    0.27
   0  -2  -1    0.46    0.27
   0  -2  -2 4167.86  260.32
   0  -2  -2 4319.91  260.37
   0   2   2 4429.84  260.33
   0   2   2 4228.37  260.34
   0  -2  -2 4628.53  260.39
   0  -2  -2 4430.03  260.34
   0   2   2 4549.79  260.38
   0  -2  -2 4052.65  260.33
   0   2   2 4831.88  260.39
   0  -2  -2 4120.57  260.32
   0  -2  -2 4274.85  260.33
   0  -2  -2 4330.23  260.34
   0  -2  -2 4541.12  260.36
   0   2   2 4580.59  260.38
   0   2   2 4325.13  260.34
   0  -2  -2 4068.58  260.32
   0   2   2 4284.76  260.33
   0   2   2 4060.76  260.33
   0   2   3   13.76    1.10
   0   2   3   14.89    1.13
   0   2   3   14.92    1.09
   0  -2  -3   15.93    1.10
   0  -2  -3   15.63    1.18
   0  -2  -3   13.94    1.11
   0   2   3   14.97    1.10
   0  -2  -3   14.13    1.15
   0  -2  -3   15.40    1.17
   0   2   3   15.36    1.21
   0  -2  -3   17.04    1.20
   0  -2  -3   14.96    1.10
   0   2   3   12.90    1.12
   0   2   3   16.33    1.12
   0  -2  -3   13.84    1.13
   0  -2  -3   12.15    1.09
   0  -2  -4 6737.58  407.87
   0   2   4 7148.31  407.81
   0  -2  -4 6342.83  407.82
   0   2   4 6660.90  407.82
   0  -2  -4 6833.62  407.99
   0  -2  -4 6272.62  407.80
   0   2   4 6607.01  407.93
   0   2   4 7334.63  407.88
   0  -2  -4 7293.83  407.98
   0  -2  -4 7293.26  407.87
   0   2   4 6775.22  407.85
   0   2   4 6567.08  407.77
   0  -2  -4 7419.77  407.83
   0   2   4 6390.10  407.81
   0   2   4 6729.37  407.77
   0   2   4 6328.62  407.77
   0  -2  -4 7004.54  407.81
   0  -2  -5   62.31    4.25
   0   2   5   62.62    3.96
   0   2   5   60.97    3.98
   0  -2  -5   55.68    4.17
   0  -2  -5   65.18    4.06
   0  -2  -5   63.26    3.93
   0  -2  -5   59.01    4.00
   0   2   5   60.65    3.96
   0  -2  -5   56.23    4.06
   0   2   5   61.28    4.20
   0  -2  -5   69.71    4.13
   0  -2  -5   57.21    3.94
   0   2   5   65.84    3.99
   0   2   5   64.21    4.04
   0  -2  -5   57.53    4.03
   0   2   5   61.39    4.05
   0  -2  -5   72.01    4.05
   0   2   5   61.37    4.03
   0   2   5   56.81    3.95
   0   2   5   60.62    4.10
   0   2   6 4061.75  238.09
   0  -2  -6 4130.30  237.82
   0   2   6 4172.16  238.06
   0  -2  -6 3704.31  237.90
   0   2   6 3703.13  237.84
   0   2   6 3893.80  237.94
   0  -2  -6 2982.94  238.09
   0   2   6 3989.86  237.87
   0  -2  -6 4597.56  238.00
   0  -2  -6 3542.99  237.83
   0   2   6 3985.88  237.89
   0  -2  -6 3712.67  237.95
   0  -2  -6 3761.68  238.16
   0   2   6 3470.50  238.01
   0  -2  -6 3628.36  237.91
   0  -2  -6 3885.72  238.00
   0  -2  -6 4712.52  237.88
   0  -2  -6 4074.43  238.04
   0   2   6 4039.30  238.19
   0  -2  -6 4472.84  238.15
   0   2   6 4335.42  237.91
   0   2   6 4139.27  237.98
   0   2   6 3908.74  237.86
   0   2   7   33.55    2.38
   0   2   7   28.51    2.32
   0  -2  -7   30.28    2.43
   0  -2  -7   29.23    2.33
   0  -2  -7   31.90    2.15
   0  -2  -7   27.32    2.42
   0   2   7   29.16    2.23
   0  -2  -7   35.15    2.32
   0  -2  -7   31.51    2.24
   0  -2  -7   27.35    2.11
   0   2   7   27.68    2.15
   0   2   7   30.70    2.51
   0   2   7   31.56    2.42
   0  -2  -7   32.01    2.10
   0   2   7   31.49    2.26
   0   2   7   32.98    2.20
   0  -2  -7   25.81    2.21
   0   2   7   33.15    2.18
   0  -2  -7   30.95    2.13
   0   2   7   30.47    2.16
   0   2   7   26.30    2.08
   0  -2  -8 2637.32  151.93
   0  -2  -8 2703.84  151.88
   0  -2  -8 2295.24  152.24
   0   2   8 2620.10  152.31
   0  -2  -8 2771.85  151.98
   0   2   8 2671.73  152.46
   0   2   8 2488.26  151.96
   0  -2  -8 2335.23  152.18
   0   2   8 2753.17  152.12
   0  -2  -8 2079.57  152.00
   0   2   8 2704.50  151.99
   0   2   8 2565.39  152.07
   0   2   8 2613.12  152.23
   0  -2  -8 2507.60  152.09
   0  -2  -8 2385.32  152.32
   0   2   8 2235.39  151.85
   0  -2  -9   32.07    2.72
   0  -2  -9   31.52    2.74
   0  -2  -9   26.25    2.75
   0  -2  -9   33.70    2.36
   0   2   9   38.48    2.77
   0  -2  -9   33.35    2.46
   0   2   9   35.32    2.95
   0   2   9   32.89    2.45
   0  -2  -9   34.53    2.43
   0   2   9   35.01    2.59
   0   2   9   36.28    2.61
   0  -2  -9   31.01    2.58
   0   2   9   35.06    2.48
   0   2  10 1317.31   75.22
   0   2  10 1274.17   75.18
   0  -2 -10 1297.06   75.29
   0  -2 -10 1168.36   75.38
   0   2  10 1142.09   75.02
   0  -2 -10 1229.17   74.98
   0  -2 -10 1089.11   75.30
   0  -2 -10 1064.01   75.52
   0   2  10 1289.53   75.39
   0   2  10 1314.70   75.09
   0   2  10 1297.17   75.73
   0  -2 -10 1314.39   75.10
   0  -2 -10 1261.40   74.93
   0  -2 -11   42.53    3.11
   0  -2 -11   41.07    3.00
   0  -2 -11   42.75    3.29
   0   2  11   44.39    3.23
   0  -2 -11   39.37    2.93
   0   2  11   47.16    3.13
   0   2  11   40.23    3.65
   0  -2 -11   35.35    3.56
   0   2  11   48.08    3.46
   0  -2 -11   44.95    2.95
   0   2  11   43.24    3.19
   0   2  11   40.00    3.03
   0  -2 -11   38.04    3.35
   0  -2 -11   38.44    3.34
   0   2  12 1018.68   63.42
   0   2  12 1072.29   62.67
   0  -2 -12 1039.41   62.58
   0  -2 -12 1009.68   62.49
   0   2  12 1060.11   63.04
   0  -2 -12 1141.86   62.51
   0  -2 -12 1019.26   62.91
   0   2  12 1094.40   62.84
   0   2  12 1037.78   62.76
   0  -2 -12 1059.63   62.71
   0   2  12  917.21   62.56
   0  -2 -12  930.78   63.35
   0  -2 -12  946.30   62.96
   0  -2 -12 1010.49   63.03
   0  -2 -13    6.34    1.14
   0   2  13    6.78    1.00
   0   2  13    5.59    1.17
   0  -2 -13    6.80    0.90
   0  -2 -13    7.37    1.83
   0  -2 -13    8.61    1.36
   0   2  13    4.74    0.92
   0   2  13    7.26    1.31
   0   2  13    3.09    1.36
   0  -2 -13    7.20    1.37
   0  -2 -13    6.91    0.87
   0  -2 -13    9.00    1.45
   0  -2 -13    5.62    0.92
   0   2  13    5.94    1.11
   0  -2 -14  288.73   21.21
   0   2  14  329.22   20.47
   0  -2 -14  329.86   20.70
   0  -2 -14  292.78   20.64
   0   2  14  342.62   20.82
   0  -2 -14  329.38   20.16
   0  -2 -14  332.72   20.45
   0  -2 -14  341.08   20.82
   0   2  14  295.88   20.22
   0  -2 -14  343.17   20.16
   0   2  14  346.16   20.39
   0   2  14  325.95   20.52
   0   2  14  313.51   21.19
   0  -2 -14  330.02   20.25
   0  -2 -15   21.44    3.06
   0  -2 -15   23.59    2.49
   0  -2 -15   24.34    2.47
   0  -2 -15   23.53    1.95
   0   2  15   24.61    2.37
   0  -2 -15   23.92    2.07
   0   2  15   24.77    2.31
   0  -2 -15   23.09    2.59
   0   2  15   23.98    2.96
   0   2  15   23.70    2.18
   0   2  15   22.59    2.54
   0  -2 -15   25.49    2.34
   0  -2 -15   22.15    1.94
   0   2  15   19.92    2.03
   0  -2 -16  273.12   17.20
   0   2  16  282.79   17.36
   0  -2 -16  295.88   17.89
   0   2  16  247.66   17.14
   0  -2 -16  273.09   17.69
   0   2  16  299.04   17.92
   0  -2 -16  257.62   17.62
   0  -2 -16  278.42   17.09
   0   2  16  268.18   18.32
   0  -2 -16  264.70   17.45
   0  -2 -16  297.41   17.50
   0  -2 -16  253.32   18.39
   0   2  16  270.89   17.42
   0  -2 -16  260.53   17.02
   0   2  16  301.60   17.92
   0   2  16  283.70   17.54
   0  -2 -17   15.76    2.15
   0   2  17   12.72    1.81
   0   2  17   13.25    1.79
   0   2  17   11.65    1.62
   0  -2 -17   11.58    2.58
   0  -2 -17    9.45    1.88
   0  -2 -17   11.91    1.88
   0   2  17   15.58    2.13
   0  -2 -17   14.62    1.80
   0  -2 -17   13.03    1.82
   0  -2 -17   11.97    1.43
   0  -2 -17   14.39    1.55
   0   2  17   13.38    1.57
   0  -2 -17   10.56    1.32
   0   2  17   12.78    2.04
   0  -2 -18   83.40    6.57
   0  -2 -18   92.93    6.39
   0  -2 -18   85.41    6.09
   0  -2 -18   81.11    6.44
   0   2  18   91.87    6.77
   0  -2 -18   83.79    5.86
   0   2  18   91.17    6.80
   0   2  18   88.43    6.48
   0   2  18   85.33    6.22
   0   2  18   91.46    6.39
   0  -2 -18   88.49    6.42
   0  -2 -18   89.44    5.98
   0  -2 -19   19.76    2.51
   0  -2 -19   19.17    2.61
   0   2  19   23.11    2.45
   0  -2 -19   20.70    2.20
   0  -2 -19   19.42    2.40
   0  -2 -19   19.60    2.06
   0   2  19   21.41    2.78
   0   2  20   80.31    6.38
   0  -2 -20   79.67    6.08
   0   2  20   77.62    5.90
   0   2  20   79.79    6.44
   0  -2 -20   72.98    5.62
   0  -2 -20   80.15    5.93
   0  -2 -20   76.25    6.16
   0  -2 -21    0.95    1.23
   0  -2 -21   -0.32    1.53
   0   2  21    0.19    1.44
   0  -2 -21   -1.03    1.56
   0  -2 -21   -1.27    1.22
   0  -3  21   13.61    2.17
   0   3 -21   11.36    1.89
   0  -3  21   10.09    2.06
   0   3 -21   12.50    2.25
   0  -3  20   70.46    6.83
   0   3 -20   77.01    5.85
   0  -3  20   70.84    6.12
   0  -3  20   78.22    6.40
   0   3 -20   72.35    6.23
   0  -3  20   89.33    6.17
   0   3 -20   75.27    6.13
   0   3 -20   81.37    6.25
   0  -3  19   26.00    2.95
   0  -3  19   29.76    3.19
   0  -3  19   30.58    2.90
   0   3 -19   22.48    2.51
   0   3 -19   20.20    2.69
   0  -3  19   24.30    3.42
   0   3 -19   24.27    2.89
   0   3 -19   22.17    2.45
   0   3 -19   23.36    2.93
   0   3 -18   95.77    7.25
   0   3 -18  110.92    7.72
   0   3 -18  103.41    7.60
   0  -3  18  101.34    8.25
   0   3 -18  105.01    7.42
   0  -3  18  110.75    7.72
   0  -3  18  113.41    7.87
   0   3 -18  101.67    7.22
   0   3 -18  100.30    7.72
   0   3 -17   28.47    2.98
   0  -3  17   34.75    3.20
   0  -3  17   35.57    3.70
   0   3 -17   28.10    2.74
   0   3 -17   27.21    3.00
   0  -3  17   37.98    3.35
   0   3 -17   32.72    2.92
   0   3 -17   30.34    3.21
   0   3 -17   28.29    2.37
   0   3 -17   28.32    2.70
   0   3 -16  188.44   12.42
   0   3 -16  210.93   13.21
   0  -3  16  204.57   13.18
   0   3 -16  188.59   12.80
   0  -3  16  216.89   13.37
   0   3 -16  189.84   13.18
   0   3 -16  201.72   12.98
   0   3 -16  200.02   13.13
   0  -3  16  214.78   13.76
   0   3 -16  192.95   12.76
   0   3 -15   22.08    2.15
   0  -3  15   23.29    2.33
   0   3 -15   17.21    2.12
   0   3 -15   20.57    1.99
   0   3 -15   13.79    2.14
   0  -3  15   29.10    2.90
   0   3 -15   17.31    1.93
   0   3 -15   17.55    1.63
   0  -3  15   15.95    1.96
   0  -3  15   20.42    2.37
   0   3 -15   17.85    2.14
   0  -3  15   20.44    2.29
   0   3 -14  286.34   18.40
   0   3 -14  272.58   17.84
   0   3 -14  294.57   18.34
   0   3 -14  288.75   18.44
   0   3 -14  269.86   18.15
   0   3 -14  284.55   18.54
   0  -3  14  281.70   18.26
   0  -3  14  307.66   18.93
   0  -3  14  317.34   18.55
   0   3 -14  278.96   18.13
   0  -3  14  330.66   18.81
   0  -3  14  311.68   18.60
   0  -3  13   16.64    1.86
   0  -3  13   12.46    1.61
   0   3 -13   14.50    1.58
   0   3 -13   16.42    1.64
   0  -3  13   17.65    1.89
   0   3 -13   15.52    1.36
   0   3 -13   14.74    1.70
   0  -3  13   15.79    1.95
   0   3 -13   12.38    1.73
   0   3 -13   14.18    1.86
   0  -3  13   14.49    2.02
   0  -3  12  382.52   24.70
   0   3 -12  420.19   24.83
   0   3 -12  388.46   24.85
   0  -3  12  446.99   25.02
   0   3 -12  402.29   24.97
   0   3 -12  343.67   24.57
   0  -3  12  448.65   25.31
   0   3 -12  358.12   24.34
   0   3 -12  402.59   24.63
   0  -3  12  453.85   25.03
   0  -3  12  474.97   25.22
   0  -3  11    7.08    1.15
   0  -3  11   13.09    1.62
   0   3 -11    6.19    1.25
   0  -3  11   10.09    1.36
   0   3 -11    8.59    1.28
   0  -3  11   11.48    1.44
   0   3 -11   10.00    1.25
   0  -3  11    9.07    1.32
   0   3 -11    7.24    0.88
   0   3 -11    8.43    1.09
   0   3 -11    8.66    1.11
   0  -3  10  390.64   20.46
   0  -3  10  401.49   20.61
   0   3 -10  305.67   20.08
   0   3 -10  337.72   20.27
   0   3 -10  334.25   20.32
   0  -3  10  377.77   20.45
   0   3 -10  332.49   20.39
   0   3 -10  274.28   20.04
   0  -3  10  373.70   20.67
   0  -3  10  325.67   20.18
   0   3 -10  279.45   19.85
   0   3  -9   16.43    1.56
   0  -3   9   18.80    1.73
   0  -3   9   19.81    1.82
   0   3  -9   19.55    1.76
   0  -3   9   18.32    1.64
   0   3  -9   14.51    1.52
   0  -3   9   20.60    1.82
   0   3  -9   20.12    1.71
   0  -3   9   19.42    1.86
   0   3  -9   20.13    1.49
   0   3  -9   16.51    1.38
   0   3  -8  362.74   23.31
   0  -3   8  375.12   23.50
   0  -3   8  374.34   23.37
   0   3  -8  344.35   23.13
   0  -3   8  367.63   23.58
   0   3  -8  396.63   23.50
   0   3  -8  345.95   23.31
   0  -3   8  381.90   23.46
   0  -3   8  403.77   23.59
   0  -3   8  404.81   23.14
   0   3  -8  379.60   23.42
   0   3  -8  428.19   23.24
   0  -3   7    1.78    0.62
   0  -3   7    2.53    0.63
   0   3  -7    1.99    0.64
   0   3  -7    2.32    0.49
   0  -3   7    2.14    0.55
   0   3  -7    1.82    0.55
   0  -3   7    2.29    0.41
   0   3  -7    1.13    0.54
   0   3  -7    1.70    0.40
   0  -3   7    1.72    0.54
   0   3  -7    2.18    0.53
   0   3  -7    1.98    0.44
   0   3  -7    1.68    0.54
   0   3  -7    2.02    0.62
   0  -3   6  338.16   18.47
   0   3  -6  315.90   18.48
   0   3  -6  282.85   18.41
   0  -3   6  288.53   18.50
   0  -3   6  285.30   18.38
   0  -3   6  281.84   18.41
   0   3  -6  281.19   18.23
   0   3  -6  307.33   18.28
   0   3  -6  280.61   18.45
   0   3  -6  279.02   18.36
   0  -3   6  316.47   18.64
   0   3  -6  312.01   18.30
   0  -3   6  337.64   18.32
   0  -3   6  309.26   18.47
   0  -3   6  310.93   18.75
   0   3  -6  286.17   18.38
   0   3  -6  281.93   18.44
   0  -3   6  312.30   18.21
   0  -3   6  270.87   18.52
   0   3  -5    3.64    0.51
   0   3  -5    3.30    0.65
   0  -3   5    4.02    0.60
   0  -3   5    3.40    0.53
   0   3  -5    3.56    0.62
   0   3  -5    2.98    0.56
   0   3  -5    3.15    0.53
   0  -3   5    4.09    0.67
   0  -3   5    4.44    0.68
   0  -3   5    4.04    0.55
   0  -3   5    4.28    0.54
   0  -3   5    3.39    0.61
   0   3  -5    4.11    0.61
   0  -3   5    3.89    0.64
   0   3  -5    3.35    0.65
   0  -3   5    3.61    0.65
   0  -3   5    4.01    0.45
   0  -3   5    3.48    0.60
   0   3  -5    3.34    0.61
   0   3  -5    3.39    0.58
   0   3  -5    3.54    0.46
   0   3  -5    3.31    0.66
   0  -3   5    4.39    0.67
   0   3  -4  238.51   14.68
   0   3  -4  232.22   14.76
   0  -3   4  240.53   14.64
   0  -3   4  245.11   14.51
   0  -3   4  242.40   14.71
   0   3  -4  240.96   14.71
   0   3  -4  252.15   14.69
   0   3  -4  228.53   14.62
   0  -3   4  217.72   14.69
   0   3  -4  241.67   14.59
   0  -3   4  260.85   14.73
   0  -3   4  261.66   14.67
   0   3  -4  222.96   14.65
   0  -3   4  234.30   14.62
   0  -3   4  211.85   14.69
   0  -3   4  241.18   14.66
   0  -3   4  266.90   14.62
   0   3  -4  219.55   14.63
   0   3  -4  230.61   14.58
   0   3  -4  223.82   14.53
   0  -3   4  248.65   14.59
   0   3  -3    2.14    0.47
   0  -3   3    2.61    0.38
   0   3  -3    2.66    0.46
   0   3  -3    2.19    0.45
   0  -3   3    2.17    0.36
   0   3  -3    2.70    0.40
   0   3  -3    1.77    0.43
   0   3  -3    2.39    0.46
   0   3  -3    2.75    0.59
   0  -3   3    2.38    0.43
   0  -3   3    1.93    0.46
   0   3  -3    2.49    0.39
   0  -3   3    2.34    0.47
   0  -3   3    2.04    0.53
   0   3  -3    2.04    0.44
   0  -3   3    1.83    0.42
   0  -3   3    2.19    0.48
   0   3  -3    2.24    0.49
   0  -3   3    2.60    0.48
   0   3  -2   71.18    4.75
   0  -3   2   71.33    4.83
   0   3  -2   82.41    4.84
   0  -3   2   76.01    4.74
   0  -3   2   75.15    4.74
   0   3  -2   78.92    4.88
   0   3  -2   73.83    4.81
   0   3  -2   71.51    4.80
   0   3  -2   76.33    4.71
   0  -3   2   82.68    4.89
   0  -3   2   71.04    4.77
   0   3  -2   81.67    4.92
   0  -3   2   81.24    4.84
   0  -3   2   77.98    4.80
   0  -3   2   79.88    4.83
   0   3  -2   85.06    4.83
   0  -3   2   67.92    4.78
   0   3  -2   78.24    4.87
   0   3  -2   66.61    4.79
   0   3  -1    0.62    0.30
   0  -3   1    0.97    0.28
   0  -3   1    0.96    0.40
   0   3  -1    0.90    0.39
   0  -3   1    0.90    0.26
   0  -3   1    0.86    0.42
   0   3  -1    0.89    0.23
   0  -3   1    0.57    0.27
   0   3  -1    1.11    0.34
   0  -3   1    0.64    0.25
   0  -3   1    1.00    0.31
   0  -3   1    0.98    0.32
   0   3  -1    0.97    0.36
   0   3  -1    0.66    0.34
   0  -3   1    0.67    0.33
   0  -3   1    0.68    0.37
   0   3  -1    1.07    0.33
   0  -3   0    0.43    0.36
   0  -3   0    0.43    0.29
   0  -3   0    0.51    0.25
   0  -3   0    0.63    0.28
   0  -3   0    0.65    0.33
   0  -3   0    0.40    0.29
   0  -3   0    0.47    0.33
   0  -3   0    0.47    0.24
   0   3   0    0.64    0.32
   0   3   0    0.51    0.29
   0   3   0    0.39    0.29
   0   3   0    0.55    0.34
   0  -3   0    0.43    0.34
   0  -3   0    0.24    0.30
   0   3   0    0.58    0.33
   0   3   0    0.33    0.32
   0  -3  -1    2.16    0.42
   0  -3  -1    2.38    0.41
   0  -3  -1    2.83    0.46
   0   3   1    2.84    0.43
   0  -3  -1    2.18    0.39
   0   3   1    2.42    0.42
   0   3   1    2.37    0.45
   0  -3  -1    2.83    0.37
   0  -3  -1    2.40    0.41
   0   3   1    2.38    0.39
   0  -3  -1    2.94    0.38
   0   3   1    1.99    0.42
   0  -3  -1    2.26    0.37
   0  -3  -1    2.54    0.49
   0   3   1    3.14    0.44
   0  -3  -1    2.81    0.46
   0  -3  -1    2.29    0.34
   0   3   1    2.19    0.40
   0  -3  -1    2.38    0.39
   0   3   2   38.65    2.48
   0  -3  -2   48.65    2.89
   0  -3  -2   37.19    2.47
   0   3   2   34.07    2.39
   0  -3  -2   40.04    2.46
   0   3   2   46.66    2.78
   0   3   2   37.90    2.48
   0  -3  -2   35.18    2.42
   0  -3  -2   40.68    2.47
   0  -3  -2   32.70    2.45
   0  -3  -2   35.16    2.45
   0  -3  -2   33.46    2.44
   0   3   2   38.93    2.52
   0   3   2   37.33    2.50
   0   3   2   38.78    2.48
   0  -3  -2   35.83    2.49
   0   3   2   37.37    2.47
   0  -3  -2   32.72    2.41
   0   3   2   36.74    2.46
   0  -3  -2   35.88    2.50
   0  -3  -3    1.16    0.44
   0  -3  -3    1.31    0.41
   0   3   3    1.24    0.86
   0  -3  -3    1.90    0.38
   0   3   3    1.58    0.42
   0   3   3    1.58    0.39
   0  -3  -3    1.37    0.39
   0   3   3    1.53    0.39
   0   3   3    0.70    0.31
   0   3   3    1.41    0.42
   0  -3  -3    1.44    0.41
   0  -3  -3    1.26    0.33
   0  -3  -3    1.65    0.45
   0   3   3    1.64    0.39
   0   3   3    1.25    0.43
   0   3   4  183.47   11.60
   0   3   4  195.20   11.69
   0   3   4  198.47   11.63
   0  -3  -4  189.74   11.60
   0  -3  -4  196.47   11.65
   0   3   4  191.54   11.65
   0   3   4  219.96   12.39
   0   3   4  178.70   11.60
   0  -3  -4  183.07   11.66
   0  -3  -4  184.07   11.60
   0  -3  -4  190.94   11.72
   0  -3  -4  168.37   11.61
   0   3   4  180.63   11.63
   0   3   4  197.33   11.76
   0  -3  -4  204.81   11.74
   0   3   4  185.16   11.60
   0   3   5    1.28    0.39
   0  -3  -5    1.56    0.43
   0  -3  -5    1.15    0.46
   0   3   5    1.02    0.43
   0   3   5    2.25    0.44
   0  -3  -5    1.94    0.45
   0  -3  -5    1.53    0.39
   0   3   5    0.92    0.44
   0  -3  -5    1.47    0.54
   0   3   5    1.95    0.46
   0   3   5    1.50    0.49
   0   3   5    0.79    0.37
   0  -3  -5    0.79    0.38
   0  -3  -5    1.27    0.47
   0   3   5    1.19    0.48
   0  -3  -5    1.02    0.34
   0   3   5    1.23    0.50
   0  -3  -5    1.58    0.50
   0  -3  -5    0.58    0.42
   0  -3  -5    1.21    0.34
   0  -3  -5    1.09    0.48
   0   3   5    1.27    0.44
   0  -3  -6  241.94   13.97
   0   3   6  222.81   14.01
   0   3   6  227.67   14.00
   0  -3  -6  226.63   14.32
   0   3   6  205.73   13.99
   0   3   6  241.96   14.06
   0  -3  -6  260.42   14.20
   0   3   6  249.10   14.14
   0   3   6  213.84   14.04
   0   3   6  238.78   14.14
   0  -3  -6  200.25   13.97
   0  -3  -6  240.93   14.09
   0   3   6  235.44   14.14
   0  -3  -6  257.79   14.10
   0   3   6  220.23   14.01
   0  -3  -6  205.76   14.05
   0   3   6  212.69   14.27
   0  -3  -6  239.37   14.10
   0  -3  -6  229.76   13.96
   0  -3  -6  237.75   14.33
   0  -3  -6  195.45   14.05
   0  -3  -7   11.25    1.05
   0   3   7    9.66    1.06
   0  -3  -7    8.66    0.88
   0   3   7   10.33    1.11
   0  -3  -7   10.57    0.95
   0  -3  -7   10.36    1.34
   0  -3  -7    9.85    1.27
   0  -3  -7   10.63    0.93
   0  -3  -7   10.74    1.09
   0   3   7   10.59    1.00
   0  -3  -7    7.61    0.93
   0  -3  -7    8.97    1.07
   0   3   7   11.45    0.98
   0   3   7   10.47    1.26
   0   3   7    9.97    1.04
   0  -3  -8  272.81   19.82
   0  -3  -8  356.47   19.50
   0   3   8  320.44   19.69
   0  -3  -8  313.12   19.71
   0  -3  -8  324.73   19.45
   0  -3  -8  355.47   19.68
   0   3   8  319.78   19.98
   0   3   8  324.41   19.55
   0  -3  -8  322.76   19.82
   0   3   8  318.96   19.66
   0   3   8  312.78   19.59
   0  -3  -8  313.29   19.48
   0   3   8  317.56   19.52
   0   3   9    8.13    1.34
   0  -3  -9   10.01    1.00
   0  -3  -9   11.63    1.04
   0   3   9   10.09    1.13
   0  -3  -9   10.81    1.18
   0   3   9    9.87    1.03
   0   3   9   10.79    1.07
   0  -3  -9   10.39    0.97
   0  -3  -9   11.24    1.38
   0  -3  -9    8.05    1.29
   0   3   9   10.45    1.16
   0  -3  -9    9.34    1.23
   0  -3 -10  271.14   15.71
   0   3  10  271.84   15.90
   0   3  10  244.37   15.69
   0  -3 -10  261.49   15.59
   0   3  10  267.82   15.75
   0   3  10  246.93   15.78
   0  -3 -10  249.23   15.64
   0  -3 -10  239.47   16.14
   0  -3 -10  217.66   15.93
   0   3  10  262.28   16.38
   0  -3 -10  246.01   15.87
   0  -3 -10  234.56   16.04
   0  -3 -11   14.25    1.64
   0  -3 -11   16.02    1.83
   0  -3 -11   17.23    1.47
   0  -3 -11   15.04    2.03
   0  -3 -11   14.59    1.35
   0   3  11   15.66    1.57
   0   3  11   18.27    2.17
   0   3  11   18.68    1.70
   0   3  11   14.72    1.48
   0   3  11   19.28    1.86
   0  -3 -11   15.31    1.76
   0  -3 -11   16.02    1.51
   0   3  11   15.38    1.49
   0   3  12  284.66   16.36
   0  -3 -12  252.27   16.35
   0  -3 -12  234.39   16.79
   0  -3 -12  226.08   16.41
   0  -3 -12  244.29   16.01
   0   3  12  270.77   16.95
   0   3  12  270.11   16.23
   0  -3 -12  239.95   16.47
   0  -3 -12  271.58   15.97
   0   3  12  242.58   16.07
   0   3  12  270.87   16.16
   0   3  12  258.21   16.49
   0  -3 -12  268.90   16.14
   0   3  13   22.27    2.06
   0   3  13   24.08    2.05
   0   3  13   20.44    1.86
   0  -3 -13   19.67    2.10
   0  -3 -13   16.04    2.43
   0  -3 -13   18.11    2.14
   0  -3 -13   22.45    1.74
   0  -3 -13   19.74    1.77
   0   3  13   20.36    2.18
   0  -3 -13   19.91    1.90
   0   3  13   18.33    1.80
   0  -3 -13   18.45    1.68
   0  -3 -13   21.61    2.25
   0   3  13   18.48    2.46
   0  -3 -14  152.38   11.10
   0  -3 -14  170.84   10.82
   0  -3 -14  126.61   11.41
   0   3  14  177.00   11.25
   0  -3 -14  156.22   10.57
   0  -3 -14  178.26   11.14
   0   3  14  177.97   10.81
   0  -3 -14  170.81   10.68
   0  -3 -14  170.06   11.20
   0   3  14  172.78   11.75
   0   3  14  152.51   10.68
   0   3  14  165.11   10.84
   0   3  14  180.96   11.03
   0  -3 -14  177.39   10.57
   0  -3 -15   28.11    2.68
   0  -3 -15   24.93    2.69
   0  -3 -15   26.60    2.14
   0  -3 -15   26.74    2.25
   0  -3 -15   24.21    2.13
   0  -3 -15   22.15    3.12
   0   3  15   26.66    2.35
   0   3  15   26.34    2.29
   0  -3 -15   25.76    2.41
   0   3  15   25.46    2.54
   0  -3 -15   26.17    2.71
   0   3  15   27.96    2.48
   0   3  15   28.55    2.79
   0   3  15   21.54    3.04
   0  -3 -16  151.88   10.05
   0   3  16  161.86   10.72
   0  -3 -16  141.63   10.48
   0   3  16  155.43   10.27
   0  -3 -16  166.32   10.71
   0  -3 -16  150.08    9.93
   0   3  16  147.12   10.07
   0  -3 -16  164.60    9.96
   0  -3 -16  149.32   10.24
   0   3  16  170.88   10.50
   0   3  16  163.75   10.23
   0  -3 -16  158.44   10.61
   0  -3 -16  131.44   11.08
   0   3  16  156.29   11.26
   0  -3 -17   18.96    2.47
   0  -3 -17   22.71    1.92
   0   3  17   20.16    2.11
   0   3  17   17.18    1.94
   0  -3 -17   17.32    3.05
   0  -3 -17   19.09    2.45
   0   3  17   22.19    2.38
   0  -3 -17   23.20    2.06
   0  -3 -17   21.31    2.21
   0   3  17   25.67    2.69
   0   3  17   15.44    2.81
   0  -3 -17   16.85    2.18
   0   3  17   23.62    2.31
   0  -3 -17   21.02    1.91
   0   3  17   23.58    2.66
   0   3  18   92.87    6.60
   0  -3 -18   92.94    7.68
   0   3  18   90.94    6.33
   0  -3 -18   87.88    6.00
   0   3  18   89.70    6.86
   0  -3 -18   88.53    6.46
   0   3  18   96.73    6.90
   0   3  18   81.43    6.98
   0  -3 -18   89.13    6.01
   0  -3 -18   92.23    6.44
   0   3  18   83.55    6.31
   0  -3 -18   88.36    6.70
   0  -3 -18   90.80    6.20
   0  -3 -18   78.48    6.52
   0   3  19   24.24    3.15
   0  -3 -19   15.99    1.85
   0   3  19   20.35    2.78
   0   3  19   23.06    2.37
   0  -3 -19   20.47    2.12
   0   3  19   18.35    2.70
   0   3  19   22.47    2.37
   0  -3 -19   20.85    2.73
   0  -3 -19   19.20    2.01
   0  -3 -19   22.73    2.54
   0  -3 -19   23.80    2.43
   0  -3 -20   65.88    5.56
   0  -3 -20   71.78    5.27
   0  -3 -20   75.44    5.94
   0  -3 -20   70.31    5.50
   0   3  20   68.78    6.43
   0   3  20   74.10    6.08
   0   3  20   78.02    6.03
   0  -3 -21    7.71    1.50
   0  -3 -21    8.51    2.02
   0  -3 -21    8.79    1.88
   0  -3 -21   11.40    1.85
   0   3  21   11.51    2.33
   0  -4  21   -0.14    1.66
   0  -4  21    2.69    1.58
   0   4 -21    1.46    1.56
   0   4 -21   -0.40    1.32
   0  -4  20   68.62    5.32
   0   4 -20   54.77    4.59
   0   4 -20   50.92    4.98
   0  -4  20   49.77    4.62
   0  -4  20   56.33    4.96
   0   4 -20   56.84    4.86
   0   4 -20   50.54    4.83
   0  -4  19   24.37    3.00
   0   4 -19   18.74    2.70
   0  -4  19   27.15    3.16
   0  -4  19   30.19    3.69
   0   4 -19   19.47    2.83
   0   4 -19   18.55    2.38
   0  -4  19   22.69    2.71
   0  -4  19   31.84    3.14
   0   4 -19   21.93    2.74
   0   4 -19   25.47    2.62
   0   4 -18  125.23    9.59
   0   4 -18  133.02    9.47
   0   4 -18  130.26    9.12
   0  -4  18  140.00    9.62
   0  -4  18  135.91    9.34
   0   4 -18  139.56    9.32
   0  -4  18  155.57    9.85
   0   4 -18  121.22    9.12
   0  -4  18  142.39    9.87
   0   4 -18  131.60    9.51
   0  -4  18  142.15   10.28
   0   4 -17   11.11    1.69
   0  -4  17   13.02    2.11
   0  -4  17   15.11    2.49
   0   4 -17   14.02    1.89
   0   4 -17   13.29    2.16
   0  -4  17   16.29    2.18
   0   4 -17   12.84    1.36
   0  -4  17   13.31    1.93
   0   4 -17   12.14    1.95
   0   4 -17   13.07    1.69
   0  -4  17   12.75    2.13
   0   4 -17   10.75    1.91
   0   4 -16  207.24   14.22
   0  -4  16  222.78   14.15
   0   4 -16  208.48   14.20
   0   4 -16  213.57   14.08
   0   4 -16  212.26   13.55
   0   4 -16  204.20   13.91
   0   4 -16  204.17   14.35
   0  -4  16  230.22   14.38
   0  -4  16  250.77   14.70
   0   4 -16  207.83   13.97
   0  -4  16  230.40   14.90
   0  -4  16  232.55   14.44
   0  -4  15   19.23    2.13
   0   4 -15   16.43    1.85
   0   4 -15   17.83    2.30
   0  -4  15   21.64    2.69
   0   4 -15   17.18    1.60
   0   4 -15   16.74    1.93
   0   4 -15   13.54    1.98
   0  -4  15   20.52    2.40
   0   4 -15   16.70    1.96
   0   4 -15   16.80    2.13
   0  -4  15   23.28    2.38
   0  -4  15   21.15    2.32
   0   4 -14  465.38   29.75
   0   4 -14  462.39   29.91
   0  -4  14  532.13   29.97
   0  -4  14  507.13   30.32
   0  -4  14  535.33   30.14
   0  -4  14  445.75   29.55
   0   4 -14  408.49   29.45
   0   4 -14  482.50   29.68
   0  -4  14  518.50   29.77
   0   4 -14  484.86   29.56
   0  -4  14  543.26   30.00
   0   4 -14  450.53   29.18
   0   4 -13    5.13    1.02
   0  -4  13    6.51    1.30
   0   4 -13    5.37    1.04
   0  -4  13    8.61    1.46
   0  -4  13    8.33    1.33
   0  -4  13    3.25    1.00
   0  -4  13    9.12    1.57
   0   4 -13    4.86    0.79
   0   4 -13    3.44    1.09
   0   4 -13    6.91    1.23
   0   4 -13    4.94    1.29
   0  -4  13    5.55    1.20
   0   4 -12  591.49   38.33
   0  -4  12  754.02   38.62
   0   4 -12  657.22   38.18
   0  -4  12  723.38   38.29
   0  -4  12  582.62   38.04
   0   4 -12  549.77   37.70
   0  -4  12  716.60   38.40
   0   4 -12  588.69   38.18
   0   4 -12  491.07   37.89
   0  -4  12  724.50   38.46
   0  -4  12  711.55   38.72
   0   4 -12  632.39   38.06
   0   4 -11   26.96    2.34
   0  -4  11   34.56    2.64
   0   4 -11   28.84    2.45
   0  -4  11   36.16    2.90
   0   4 -11   23.51    2.29
   0  -4  11   27.65    2.40
   0   4 -11   25.93    2.45
   0   4 -11   26.43    2.12
   0  -4  11   36.05    2.78
   0  -4  11   27.80    2.47
   0   4 -11   23.62    2.55
   0  -4  11   38.18    2.74
   0  -4  10 1354.05   76.36
   0  -4  10 1356.55   76.51
   0  -4  10 1211.66   76.17
   0   4 -10 1227.28   76.17
   0   4 -10 1289.91   76.34
   0  -4  10 1298.58   76.60
   0   4 -10 1278.17   76.25
   0   4 -10 1154.10   76.13
   0  -4  10 1361.54   76.44
   0  -4  10 1405.13   76.35
   0   4 -10 1129.26   75.88
   0  -4   9   15.87    1.64
   0   4  -9   14.71    1.68
   0  -4   9   19.78    1.75
   0  -4   9   20.68    1.88
   0   4  -9   15.18    1.70
   0   4  -9   14.46    1.60
   0   4  -9   19.15    1.73
   0  -4   9   22.88    2.03
   0  -4   9   20.77    1.85
   0  -4   9   19.30    1.75
   0   4  -9   18.07    1.47
   0   4  -9   22.56    1.56
   0   4  -9   19.69    1.71
   0   4  -8 1899.91  119.63
   0  -4   8 1895.08  119.62
   0  -4   8 2034.17  119.84
   0  -4   8 2141.37  119.39
   0  -4   8 1928.35  119.69
   0   4  -8 1825.23  119.41
   0   4  -8 1919.24  119.76
   0  -4   8 2108.50  119.74
   0   4  -8 2169.14  119.48
   0   4  -8 1941.41  119.67
   0   4  -8 2041.32  119.75
   0  -4   8 1871.13  119.86
   0   4  -8 1860.30  119.60
   0  -4   7    1.41    0.38
   0  -4   7    0.49    0.50
   0   4  -7    0.48    0.51
   0   4  -7    1.42    0.50
   0   4  -7    0.98    0.51
   0  -4   7    1.63    0.65
   0   4  -7    0.17    0.56
   0   4  -7    1.18    0.46
   0   4  -7    0.87    0.58
   0  -4   7    0.80    0.50
   0   4  -7    1.01    0.43
   0  -4   7    0.84    0.56
   0   4  -7    0.99    0.60
   0   4  -7    1.24    0.41
   0  -4   7    1.45    0.54
   0   4  -6 2932.09  167.46
   0  -4   6 2537.27  167.70
   0   4  -6 2628.23  167.56
   0   4  -6 2691.97  167.49
   0  -4   6 3002.12  167.37
   0   4  -6 2672.83  167.75
   0  -4   6 2892.60  167.58
   0   4  -6 2938.13  167.65
   0  -4   6 2892.43  167.64
   0   4  -6 2760.75  167.67
   0  -4   6 2708.53  167.56
   0   4  -6 2632.59  167.40
   0   4  -6 2659.52  167.59
   0  -4   6 2754.76  167.67
   0   4  -6 2789.51  167.60
   0   4  -5   11.96    1.17
   0  -4   5   14.68    1.17
   0   4  -5   11.64    1.19
   0  -4   5   13.69    1.21
   0  -4   5   10.49    1.15
   0  -4   5   12.72    1.25
   0   4  -5   10.84    1.17
   0  -4   5   14.43    1.22
   0   4  -5   12.55    1.33
   0  -4   5   11.19    1.17
   0   4  -5   11.95    1.18
   0  -4   5   13.59    1.29
   0  -4   5   13.83    1.13
   0   4  -5   12.40    1.05
   0  -4   5   13.43    1.01
   0   4  -5   13.28    1.12
   0   4  -5   11.79    1.26
   0  -4   5   14.70    1.19
   0   4  -5   12.16    1.10
   0   4  -5   14.80    1.19
   0   4  -4 4027.89  240.11
   0   4  -4 3980.01  240.05
   0  -4   4 4253.71  239.94
   0   4  -4 3836.48  239.90
   0   4  -4 3915.79  239.84
   0  -4   4 4064.58  239.89
   0  -4   4 3995.31  239.98
   0  -4   4 4377.12  239.98
   0  -4   4 4248.58  240.05
   0  -4   4 3697.60  239.99
   0   4  -4 3773.67  239.94
   0  -4   4 3865.57  239.89
   0  -4   4 4114.85  239.81
   0   4  -4 3718.57  239.84
   0  -4   4 4060.06  239.94
   0   4  -4 4053.37  239.99
   0  -4   4 4432.25  239.97
   0   4  -4 4001.01  239.90
   0  -4   4 3983.83  239.99
   0   4  -4 3715.43  239.95
   0  -4   4 3633.17  240.00
   0   4  -3    1.07    0.35
   0   4  -3    1.23    0.44
   0  -4   3    1.15    0.43
   0  -4   3    0.97    0.47
   0   4  -3    1.16    0.39
   0  -4   3    1.33    0.39
   0   4  -3    1.24    0.46
   0  -4   3    1.50    0.47
   0  -4   3    0.90    0.45
   0  -4   3    1.21    0.58
   0   4  -3    1.39    0.41
   0   4  -3    1.27    0.33
   0   4  -3    1.03    0.43
   0  -4   3    1.35    0.44
   0  -4   3    1.82    0.39
   0   4  -3    1.19    0.57
   0  -4   3    1.62    0.37
   0   4  -3    1.86    0.50
   0   4  -3    1.61    0.51
   0   4  -2 5970.99  381.99
   0   4  -2 6351.67  382.10
   0   4  -2 6747.66  382.00
   0  -4   2 6683.06  382.10
   0  -4   2 6042.37  381.98
   0  -4   2 5888.17  382.09
   0   4  -2 6468.40  382.15
   0   4  -2 6557.37  382.16
   0  -4   2 6473.71  382.09
   0   4  -2 6581.36  382.07
   0  -4   2 6262.81  381.99
   0   4  -2 5946.39  382.05
   0   4  -2 6451.75  382.01
   0  -4   2 6280.43  382.04
   0   4  -2 6431.09  382.19
   0   4  -2 6245.89  382.09
   0  -4   2 6297.33  382.05
   0  -4   2 6783.65  382.16
   0   4  -2 6404.40  381.94
   0   4  -1    8.12    0.73
   0  -4   1    7.96    0.85
   0  -4   1    8.97    0.83
   0  -4   1    8.94    0.83
   0   4  -1    8.98    0.88
   0  -4   1   10.50    0.95
   0   4  -1    7.84    0.75
   0   4  -1    8.52    0.88
   0   4  -1    9.70    0.90
   0  -4   1   10.80    0.80
   0  -4   1    8.84    0.87
   0   4  -1    9.52    0.79
   0   4  -1    9.78    0.96
   0  -4   1    9.51    0.82
   0   4  -1   10.09    0.79
   0   4  -1    9.11    0.88
   0   4  -1    9.54    0.96
   0  -4   1   10.75    0.98
   0   4   0 9083.71  545.13
   0  -4   0 8465.51  545.20
   0  -4   0 9531.22  545.31
   0   4   0 9634.75  545.31
   0  -4   0 8149.36  545.21
   0  -4   0 9727.58  545.17
   0   4   0 8675.72  545.22
   0   4   0 9192.18  545.29
   0  -4   0 9056.11  545.27
   0   4   0 8622.85  545.25
   0  -4   0 9186.00  545.30
   0   4   0 9396.65  545.21
   0   4   0 9999.00  545.17
   0   4   0 8527.92  545.23
   0   4   0 9332.08  545.27
   0  -4   0 9395.38  545.21
   0  -4   0 8393.23  545.21
   0  -4   0 8669.54  545.22
   0  -4  -1  149.38    9.75
   0   4   1  159.14    9.86
   0  -4  -1  154.99    9.84
   0   4   1  157.59    9.86
   0   4   1  174.24    9.81
   0   4   1  160.99    9.89
   0  -4  -1  155.18    9.83
   0   4   1  148.30    9.86
   0  -4  -1  154.05    9.85
   0   4   1  154.18    9.87
   0  -4  -1  183.27    9.96
   0  -4  -1  150.10    9.81
   0  -4  -1  171.06    9.80
   0   4   1  149.64    9.74
   0  -4  -1  159.81    9.87
   0  -4  -1  159.56    9.89
   0  -4  -1  168.44    9.93
   0   4   1  168.66    9.97
   0  -4  -2 7679.34  346.80
   0   4   2 6125.18  346.41
   0  -4  -2 5740.25  346.36
   0  -4  -2 5554.14  346.36
   0  -4  -2 6159.13  346.31
   0   4   2 5651.89  346.35
   0   4   2 5671.70  346.35
   0  -4  -2 5758.99  346.35
   0  -4  -2 5332.26  346.31
   0  -4  -2 5825.20  346.34
   0  -4  -2 5445.63  346.26
   0   4   2 5630.01  346.34
   0   4   2 5930.50  346.39
   0  -4  -2 6061.95  346.42
   0   4   2 7019.60  346.50
   0   4   2 5708.77  346.34
   0  -4  -2 4991.43  346.27
   0   4   2 5764.58  346.36
   0   4   2 5823.68  346.25
   0   4   2 5530.59  346.26
   0  -4  -2 5519.58  346.31
   0  -4  -3  137.37    9.01
   0   4   3  186.75    9.52
   0   4   3  144.42    8.99
   0  -4  -3  185.89    9.68
   0  -4  -3  147.11    9.02
   0  -4  -3  137.08    9.05
   0   4   3  136.69    8.94
   0  -4  -3  143.92    9.03
   0   4   3  147.39    8.96
   0   4   3  136.67    9.02
   0   4   3  136.47    9.01
   0   4   3  152.14    9.05
   0  -4  -3  142.70    8.98
   0  -4  -3  146.40    9.10
   0   4   3  145.60    9.08
   0   4   3  150.21    9.10
   0   4   3  145.09    9.02
   0  -4  -3  139.43    8.99
   0   4   4 3895.85  221.64
   0   4   4 3374.50  221.63
   0   4   4 3516.09  221.64
   0  -4  -4 3961.57  221.77
   0   4   4 3669.80  221.67
   0   4   4 3762.82  221.63
   0   4   4 4546.92  222.41
   0  -4  -4 3498.16  221.69
   0  -4  -4 3770.94  221.67
   0  -4  -4 3474.95  221.62
   0  -4  -4 3763.66  221.68
   0  -4  -4 3891.48  221.70
   0  -4  -4 3587.66  221.65
   0  -4  -4 3492.77  221.62
   0   4   4 3828.71  221.74
   0   4   4 3536.58  221.63
   0  -4  -4 3709.16  221.62
   0   4   4 3798.44  221.66
   0   4   4 3579.51  221.64
   0  -4  -5  113.16    6.50
   0  -4  -5   94.20    6.31
   0   4   5  103.25    6.30
   0   4   5   93.78    6.29
   0   4   5   98.23    6.39
   0   4   5   95.31    6.33
   0   4   5   97.49    6.30
   0  -4  -5  104.60    6.31
   0  -4  -5   93.51    6.31
   0   4   5  105.30    6.31
   0   4   5  117.59    7.21
   0  -4  -5  101.86    6.37
   0  -4  -5   95.83    6.33
   0  -4  -5   89.19    6.27
   0  -4  -5  102.11    6.43
   0  -4  -5  102.26    6.26
   0   4   5   96.67    6.34
   0  -4  -5   90.31    6.27
   0   4   5  100.11    6.30
   0  -4  -5   96.05    6.29
   0   4   5  101.67    6.32
   0   4   6 2794.25  143.88
   0   4   6 2287.78  142.68
   0   4   6 2357.44  142.79
   0  -4  -6 2268.15  142.60
   0   4   6 2343.10  142.67
   0   4   6 2352.80  142.70
   0  -4  -6 2567.69  142.79
   0   4   6 2307.06  142.66
   0  -4  -6 2398.18  142.92
   0  -4  -6 2116.70  142.69
   0  -4  -6 2150.93  142.63
   0   4   6 2365.44  142.74
   0  -4  -6 2582.76  142.73
   0   4   6 2371.66  142.66
   0  -4  -6 2333.16  142.70
   0  -4  -6 2392.57  142.61
   0  -4  -6 2645.30  142.96
   0   4   6 2425.70  142.94
   0  -4  -6 2577.21  142.71
   0   4   6 2557.73  142.72
   0  -4  -6 2108.08  142.64
   0  -4  -7  186.22   10.89
   0   4   7  162.34   11.03
   0   4   7  173.89   10.75
   0   4   7  168.67   10.83
   0  -4  -7  182.28   10.79
   0  -4  -7  159.52   10.63
   0  -4  -7  185.48   10.81
   0  -4  -7  163.36   11.06
   0   4   7  167.60   10.85
   0   4   7  167.09   10.76
   0   4   7  172.51   10.72
   0   4   7  179.17   10.79
   0  -4  -7  175.11   10.66
   0  -4  -7  170.39   11.05
   0  -4  -7  159.95   10.66
   0   4   8 1841.49  116.57
   0  -4  -8 1888.76  116.26
   0   4   8 1810.86  116.18
   0  -4  -8 1900.28  116.10
   0  -4  -8 1728.02  116.51
   0  -4  -8 2063.62  116.43
   0  -4  -8 1948.08  116.08
   0  -4  -8 1719.89  116.52
   0  -4  -8 2123.73  116.28
   0   4   8 2029.33  116.20
   0   4   8 1959.29  116.24
   0   4   8 1846.90  116.13
   0  -4  -8 2066.64  116.10
   0   4   8 1803.90  116.29
   0   4   8 1960.55  116.32
   0  -4  -9  115.85    9.50
   0  -4  -9  146.38    9.43
   0  -4  -9  142.94    9.10
   0  -4  -9  140.81    9.32
   0  -4  -9  162.28    9.11
   0  -4  -9  132.06    9.03
   0   4   9  153.84    9.20
   0   4   9  150.29    9.34
   0  -4  -9  158.76    9.29
   0   4   9  136.26    9.61
   0   4   9  146.06    9.37
   0   4   9  146.31    9.22
   0  -4  -9  119.88    9.45
   0   4   9  147.09    9.16
   0  -4 -10 1105.75   69.19
   0   4  10 1093.01   69.24
   0  -4 -10 1176.65   69.72
   0   4  10 1114.35   69.43
   0  -4 -10  990.82   69.59
   0   4  10 1197.47   69.30
   0   4  10 1118.86   69.54
   0   4  10 1148.82   69.91
   0  -4 -10 1080.52   69.53
   0  -4 -10 1165.68   69.14
   0  -4 -10 1266.58   69.23
   0  -4 -10 1258.56   69.47
   0   4  10 1082.81   69.30
   0  -4 -11  133.79    8.77
   0   4  11  138.88    8.86
   0   4  11  126.54    9.45
   0   4  11  135.95    8.84
   0  -4 -11  140.16    9.03
   0  -4 -11  139.69    9.39
   0  -4 -11  122.55    9.19
   0  -4 -11  136.56    8.69
   0   4  11  140.90    8.92
   0   4  11  149.99    9.09
   0   4  11  143.30    9.22
   0  -4 -11  129.71    9.13
   0  -4 -11  141.28    8.79
   0   4  12  539.13   31.47
   0  -4 -12  454.20   31.37
   0  -4 -12  522.58   30.86
   0  -4 -12  461.93   31.59
   0   4  12  534.58   31.89
   0  -4 -12  497.36   30.96
   0   4  12  501.31   31.02
   0   4  12  533.05   31.12
   0  -4 -12  493.92   30.93
   0   4  12  570.02   31.33
   0  -4 -12  447.21   31.32
   0  -4 -12  494.48   31.23
   0   4  12  507.17   31.03
   0   4  13  114.60    7.40
   0   4  13  122.89    7.90
   0   4  13  121.41    8.31
   0  -4 -13   95.00    7.67
   0  -4 -13   93.96    7.95
   0  -4 -13  109.01    7.27
   0   4  13  116.98    7.61
   0  -4 -13  110.78    7.62
   0  -4 -13  115.79    7.38
   0  -4 -13  103.84    7.71
   0   4  13  115.22    7.44
   0  -4 -13  113.06    7.19
   0   4  13  108.05    7.34
   0  -4 -14  380.77   23.99
   0   4  14  400.53   23.73
   0   4  14  351.47   23.62
   0  -4 -14  389.59   23.47
   0  -4 -14  323.40   24.01
   0  -4 -14  384.26   23.69
   0   4  14  408.79   24.31
   0  -4 -14  337.23   24.45
   0  -4 -14  383.70   23.58
   0   4  14  408.70   23.79
   0   4  14  411.85   23.97
   0  -4 -14  371.41   24.08
   0   4  14  388.71   24.69
   0   4  15   64.41    4.86
   0  -4 -15   70.46    5.35
   0  -4 -15   63.11    5.30
   0   4  15   69.49    5.52
   0   4  15   72.40    5.02
   0   4  15   69.76    4.94
   0  -4 -15   70.93    4.84
   0   4  15   63.84    5.80
   0  -4 -15   58.09    5.67
   0  -4 -15   72.46    4.71
   0  -4 -15   71.11    4.77
   0  -4 -15   65.38    4.92
   0   4  15   72.83    5.18
   0  -4 -15   68.24    5.25
   0  -4 -16  141.92    9.00
   0  -4 -16  131.02    8.86
   0  -4 -16  118.48    9.39
   0   4  16  136.05    9.13
   0  -4 -16  140.10    9.53
   0   4  16  145.62    9.13
   0   4  16  124.70    8.97
   0  -4 -16  141.08    9.48
   0   4  16  141.34   10.23
   0  -4 -16  146.36    9.20
   0  -4 -16  147.77    8.85
   0  -4 -16  113.24    9.95
   0   4  16  139.49    9.77
   0   4  16  138.47    9.34
   0   4  17   18.92    3.17
   0  -4 -17   17.56    3.12
   0  -4 -17   21.47    2.07
   0  -4 -17   22.95    2.69
   0  -4 -17   20.65    2.61
   0   4  17   24.39    2.26
   0   4  17   28.12    3.09
   0   4  17   24.95    2.33
   0  -4 -17   26.15    2.10
   0  -4 -17   23.16    2.41
   0  -4 -17   24.58    2.20
   0   4  17   24.89    2.40
   0   4  17   21.58    2.48
   0   4  18   75.97    6.15
   0   4  18   78.66    5.83
   0  -4 -18   61.67    6.36
   0   4  18   75.78    5.29
   0   4  18   66.44    5.47
   0  -4 -18   69.77    5.09
   0  -4 -18   74.10    5.01
   0  -4 -18   60.08    5.49
   0   4  18   70.40    5.28
   0   4  18   75.53    6.55
   0  -4 -18   71.29    4.94
   0  -4 -18   71.81    5.39
   0  -4 -18   72.85    5.69
   0  -4 -19    8.84    2.83
   0  -4 -19    8.91    1.44
   0   4  19    9.95    2.06
   0  -4 -19    8.96    1.33
   0  -4 -19    8.58    1.29
   0  -4 -19    7.24    1.93
   0   4  19    9.24    1.55
   0  -4 -19   10.37    1.77
   0   4  19    9.49    1.58
   0  -4 -19   12.37    1.77
   0   4  19   10.67    1.87
   0   4  19    8.81    1.93
   0   4  19   10.86    2.19
   0   4  20   10.70    2.18
   0  -4 -20   10.49    1.83
   0  -4 -20   10.85    1.80
   0   4  20   10.97    2.24
   0  -4 -20   12.25    1.67
   0   4  20    9.98    1.78
   0  -4 -20   11.25    2.13
   0   4  20   10.07    2.55
   0  -4 -21   12.79    1.78
   0  -4 -21   13.66    2.11
   0   4  21   11.78    2.37
   0  -4 -21   12.82    2.16
   0   5 -20   60.34    5.47
   0   5 -20   74.01    5.48
   0   5 -20   53.90    4.88
   0  -5  20   55.67    5.22
   0  -5  20   59.52    5.08
   0  -5  20   70.42    5.63
   0  -5  19   36.27    3.79
   0   5 -19   24.78    3.18
   0  -5  19   34.58    3.57
   0   5 -19   31.61    3.62
   0  -5  19   40.80    3.73
   0   5 -19   31.34    3.13
   0   5 -19   29.94    3.38
   0  -5  19   38.68    4.22
   0   5 -19   27.80    3.03
   0  -5  19   30.67    3.25
   0   5 -18  184.99   12.49
   0  -5  18  191.28   12.39
   0   5 -18  167.31   12.17
   0   5 -18  167.60   12.49
   0   5 -18  171.14   12.13
   0   5 -18  187.12   12.78
   0  -5  18  181.49   13.13
   0  -5  18  217.14   13.06
   0  -5  18  195.39   12.74
   0  -5  18  189.48   12.65
   0   5 -18  193.23   12.34
   0  -5  17   47.92    4.60
   0   5 -17   45.85    3.82
   0   5 -17   41.20    3.70
   0   5 -17   39.71    3.91
   0  -5  17   45.86    4.09
   0   5 -17   41.16    4.12
   0   5 -17   41.93    3.97
   0  -5  17   57.44    4.30
   0   5 -17   48.98    3.89
   0  -5  17   39.40    3.75
   0  -5  17   49.25    4.30
   0  -5  16  147.57    9.34
   0   5 -16  126.12    8.43
   0  -5  16  145.11    9.34
   0   5 -16  124.74    8.88
   0   5 -16  122.62    9.12
   0   5 -16  125.09    8.84
   0  -5  16  133.99    9.70
   0   5 -16  120.42    9.02
   0   5 -16  123.58    8.91
   0  -5  16  147.17    9.12
   0  -5  16  147.27    9.53
   0   5 -16  127.21    9.32
   0  -5  15   45.28    3.62
   0  -5  15   49.62    3.86
   0  -5  15   39.72    3.78
   0   5 -15   42.78    3.10
   0   5 -15   37.93    3.42
   0  -5  15   43.03    4.07
   0   5 -15   34.68    3.53
   0   5 -15   44.49    3.55
   0   5 -15   39.31    3.43
   0  -5  15   48.39    3.88
   0   5 -15   39.37    3.81
   0   5 -14  214.79   13.46
   0  -5  14  227.63   13.74
   0   5 -14  204.40   13.59
   0   5 -14  195.81   13.02
   0   5 -14  218.12   13.89
   0  -5  14  232.70   13.63
   0  -5  14  230.24   13.84
   0  -5  14  252.31   14.08
   0  -5  14  181.20   13.30
   0   5 -14  177.58   13.31
   0  -5  14  209.74   14.07
   0   5 -14  209.33   13.50
   0  -5  13   66.56    4.68
   0   5 -13   49.44    4.26
   0  -5  13   60.50    4.36
   0   5 -13   54.56    4.20
   0   5 -13   46.82    4.11
   0   5 -13   48.86    4.42
   0  -5  13   64.88    4.49
   0  -5  13   72.17    4.69
   0   5 -13   61.13    4.34
   0  -5  13   50.05    4.12
   0   5 -13   54.55    3.86
   0  -5  13   61.22    4.81
   0  -5  12  148.34    9.21
   0  -5  12  147.39    9.10
   0  -5  12  159.42    9.36
   0  -5  12  136.46    8.87
   0  -5  12  157.70    9.08
   0   5 -12  121.12    8.51
   0   5 -12  126.65    9.14
   0   5 -12  112.15    8.75
   0   5 -12  136.03    9.03
   0   5 -12  125.69    8.83
   0   5 -12  133.81    8.93
   0  -5  12  145.97    9.45
   0   5 -11   31.37    2.92
   0   5 -11   30.65    2.39
   0  -5  11   37.18    2.99
   0   5 -11   31.35    2.68
   0   5 -11   26.76    2.57
   0   5 -11   31.21    2.77
   0  -5  11   35.38    2.78
   0  -5  11   38.76    2.86
   0   5 -11   28.04    2.62
   0  -5  11   33.42    2.67
   0  -5  11   36.13    2.92
   0  -5  11   34.74    3.06
   0   5 -10  327.61   19.20
   0   5 -10  298.76   19.05
   0  -5  10  304.01   19.37
   0  -5  10  318.30   19.15
   0  -5  10  309.11   19.25
   0  -5  10  310.74   19.03
   0  -5  10  312.91   19.13
   0   5 -10  280.63   19.16
   0   5 -10  292.78   18.75
   0   5 -10  292.84   19.07
   0   5 -10  300.01   19.03
   0  -5  10  324.05   19.31
   0   5  -9   17.97    1.52
   0  -5   9   22.48    1.88
   0  -5   9   21.39    2.01
   0  -5   9   20.52    1.80
   0  -5   9   19.41    1.74
   0   5  -9   17.04    1.75
   0  -5   9   17.32    1.81
   0   5  -9   15.72    1.68
   0   5  -9   21.56    1.56
   0   5  -9   18.42    1.77
   0   5  -9   15.87    1.79
   0   5  -9   16.13    1.77
   0   5  -8  249.85   15.07
   0  -5   8  225.80   15.18
   0  -5   8  253.07   15.05
   0  -5   8  252.30   14.97
   0  -5   8  227.19   14.96
   0   5  -8  250.72   15.04
   0   5  -8  226.19   15.09
   0   5  -8  217.45   14.72
   0   5  -8  224.36   14.94
   0  -5   8  248.00   15.13
   0   5  -8  266.40   14.78
   0   5  -8  225.90   14.97
   0  -5   7    6.02    0.81
   0  -5   7    6.06    0.66
   0   5  -7    4.65    0.82
   0   5  -7    6.24    0.93
   0   5  -7    5.52    0.68
   0   5  -7    5.35    0.87
   0  -5   7    3.74    0.86
   0  -5   7    4.02    0.82
   0  -5   7    5.76    0.91
   0   5  -7    6.01    0.75
   0   5  -7    5.05    0.82
   0   5  -7    5.27    0.95
   0   5  -7    4.51    0.86
   0  -5   6  269.64   16.90
   0   5  -6  286.65   17.05
   0   5  -6  283.95   17.02
   0   5  -6  270.22   17.07
   0   5  -6  265.42   16.81
   0  -5   6  285.77   17.01
   0   5  -6  257.26   16.95
   0  -5   6  293.86   16.72
   0   5  -6  282.22   17.18
   0   5  -6  266.65   16.88
   0   5  -6  263.49   16.78
   0  -5   6  275.08   17.02
   0   5  -6  278.98   16.82
   0  -5   6  250.14   17.04
   0  -5   6  256.72   17.05
   0   5  -5    3.36    0.55
   0  -5   5    3.23    0.66
   0  -5   5    3.66    0.51
   0   5  -5    3.10    0.71
   0   5  -5    2.91    0.62
   0   5  -5    2.81    0.59
   0  -5   5    3.46    0.71
   0   5  -5    3.53    0.72
   0   5  -5    2.59    0.63
   0  -5   5    3.57    0.62
   0   5  -5    3.29    0.56
   0  -5   5    3.71    0.68
   0   5  -5    3.88    0.72
   0  -5   5    3.42    0.56
   0   5  -5    3.47    0.83
   0   5  -4   74.32    5.37
   0  -5   4   78.82    5.30
   0   5  -4   91.49    5.40
   0   5  -4   76.87    5.27
   0  -5   4   81.83    5.40
   0  -5   4   77.62    5.44
   0   5  -4   79.15    5.47
   0   5  -4   86.22    5.44
   0   5  -4   83.92    5.23
   0   5  -4   90.96    5.38
   0   5  -4   81.46    5.55
   0   5  -4   80.26    5.29
   0  -5   4   91.97    5.39
   0  -5   4   67.65    5.36
   0  -5   4   86.09    5.44
   0  -5   4   77.88    5.34
   0  -5   4   83.37    5.23
   0  -5   4   93.75    5.39
   0   5  -3    0.58    0.47
   0   5  -3    1.28    0.42
   0  -5   3    1.07    0.45
   0   5  -3    1.19    0.45
   0   5  -3    1.10    0.38
   0   5  -3    0.84    0.53
   0  -5   3    1.67    0.50
   0  -5   3    1.00    0.37
   0   5  -3    0.65    0.30
   0  -5   3    1.21    0.38
   0  -5   3    1.13    0.60
   0   5  -3    1.22    0.39
   0   5  -3    0.80    0.46
   0  -5   3    0.33    0.45
   0  -5   3    1.20    0.51
   0  -5   3    0.62    0.37
   0   5  -3    0.68    0.54
   0   5  -3    0.88    0.47
   0  -5   2   47.47    3.48
   0  -5   2   52.41    3.40
   0   5  -2   55.94    3.61
   0   5  -2   46.62    3.33
   0   5  -2   53.77    3.37
   0   5  -2   53.71    3.52
   0   5  -2   52.54    3.35
   0  -5   2   52.00    3.42
   0  -5   2   48.26    3.42
   0  -5   2   49.49    3.37
   0   5  -2   52.26    3.56
   0  -5   2   54.24    3.51
   0   5  -2   49.43    3.28
   0  -5   2   55.76    3.56
   0   5  -2   51.76    3.46
   0   5  -2   50.26    3.49
   0   5  -1    0.60    0.29
   0   5  -1    1.04    0.50
   0  -5   1    0.27    0.32
   0   5  -1    0.12    0.40
   0   5  -1    0.59    0.29
   0   5  -1    0.10    0.30
   0   5  -1    0.25    0.41
   0  -5   1    0.62    0.40
   0   5  -1    0.48    0.41
   0  -5   1    0.89    0.42
   0  -5   1    0.08    0.48
   0   5  -1    0.27    0.42
   0  -5   1    0.62    0.38
   0  -5   1    0.31    0.41
   0  -5   1    0.46    0.31
   0  -5   0    0.86    0.45
   0  -5   0    0.74    0.38
   0  -5   0    0.55    0.41
   0   5   0    0.59    0.36
   0  -5   0    0.17    0.48
   0   5   0    0.56    0.30
   0  -5   0    0.26    0.37
   0   5   0    0.33    0.27
   0   5   0    0.70    0.45
   0   5   0    0.02    0.30
   0  -5   0    0.85    0.49
   0   5   0    0.52    0.47
   0   5   0   -0.08    0.43
   0   5   0    0.29    0.35
   0  -5   0    0.41    0.45
   0   5   0    0.56    0.42
   0  -5   0    0.54    0.39
   0  -5   0    0.36    0.33
   0  -5  -1    4.22    0.63
   0   5   1    3.85    0.60
   0   5   1    3.08    0.63
   0   5   1    3.23    0.55
   0  -5  -1    2.78    0.58
   0   5   1    4.02    0.56
   0  -5  -1    3.12    0.54
   0  -5  -1    4.21    0.66
   0   5   1    3.77    0.51
   0   5   1    3.75    0.53
   0  -5  -1    3.41    0.59
   0  -5  -1    3.98    0.61
   0  -5  -1    4.30    0.58
   0   5   1    4.48    0.51
   0   5   1    3.62    0.58
   0   5   1    4.25    0.73
   0  -5  -1    2.89    0.51
   0   5   1    3.81    0.63
   0  -5  -2   17.25    1.48
   0   5   2   18.71    1.50
   0   5   2   20.41    1.58
   0   5   2   17.82    1.51
   0   5   2   18.72    1.56
   0   5   2   18.23    1.51
   0   5   2   21.56    1.52
   0  -5  -2   18.95    1.49
   0  -5  -2   18.27    1.41
   0   5   2   18.26    1.68
   0  -5  -2   19.89    1.55
   0  -5  -2   23.76    1.84
   0  -5  -2   17.91    1.50
   0  -5  -2   17.28    1.44
   0  -5  -2   18.71    1.56
   0   5   2   18.40    1.42
   0  -5  -2   19.42    1.45
   0  -5  -2   17.58    1.51
   0   5   2   17.77    1.38
   0   5   2   20.80    1.48
   0   5   2   17.95    1.51
   0   5   2   17.60    1.50
   0   5   3    1.72    0.46
   0   5   3    2.08    0.53
   0  -5  -3    1.82    0.48
   0  -5  -3    1.33    0.55
   0  -5  -3    1.85    0.44
   0   5   3    1.72    0.41
   0  -5  -3    1.33    0.55
   0   5   3    3.40    0.75
   0  -5  -3    1.96    0.53
   0  -5  -3    2.43    0.92
   0   5   3    1.57    0.56
   0   5   3    1.50    0.49
   0   5   3    1.64    0.47
   0  -5  -3    1.94    0.51
   0   5   3    2.00    0.52
   0  -5  -3    1.42    0.47
   0   5   3    1.36    0.41
   0  -5  -3    1.88    0.51
   0  -5  -3    1.95    0.48
   0   5   3    2.34    0.54
   0  -5  -3    1.58    0.41
   0   5   3    1.66    0.52
   0   5   3    1.57    0.44
   0  -5  -4   63.37    4.08
   0  -5  -4   60.02    3.95
   0  -5  -4   59.81    3.96
   0   5   4   57.77    3.98
   0   5   4   59.04    4.04
   0   5   4   59.32    3.97
   0  -5  -4   53.17    3.90
   0   5   4   70.04    4.53
   0  -5  -4   58.60    3.97
   0   5   4   55.26    3.86
   0  -5  -4   57.86    3.94
   0  -5  -4   64.20    4.00
   0   5   4   58.17    3.97
   0   5   4   55.90    3.96
   0  -5  -4   58.48    3.97
   0   5   4   61.36    3.93
   0  -5  -4   58.03    4.01
   0   5   4   64.53    3.92
   0   5   5    0.54    0.48
   0   5   5   -0.09    0.48
   0  -5  -5    0.66    0.53
   0   5   5    1.20    1.12
   0   5   5    0.44    0.39
   0   5   5    0.59    0.55
   0   5   5   -0.13    0.40
   0   5   5    0.12    0.42
   0  -5  -5    0.58    0.35
   0  -5  -5    0.23    0.39
   0  -5  -5    0.87    0.45
   0  -5  -5    0.33    0.41
   0  -5  -5    0.29    0.47
   0   5   5    0.04    0.40
   0  -5  -5    0.31    0.39
   0  -5  -6  131.94    9.27
   0  -5  -6  147.97    9.22
   0  -5  -6  162.34    9.51
   0   5   6  139.78    9.30
   0   5   6  150.07    9.27
   0  -5  -6  151.77    9.28
   0  -5  -6  138.31    9.25
   0   5   6  144.47    9.29
   0  -5  -6  149.76    9.33
   0  -5  -6  155.65    9.45
   0   5   6  152.06    9.42
   0   5   6  135.47    9.25
   0  -5  -7   28.77    2.12
   0  -5  -7   28.00    2.02
   0   5   7   29.93    2.11
   0  -5  -7   25.35    2.29
   0   5   7   32.83    3.23
   0   5   7   29.23    2.25
   0  -5  -7   23.43    1.98
   0   5   7   23.25    2.05
   0  -5  -7   27.30    2.29
   0   5   7   27.17    2.13
   0  -5  -7   25.16    2.03
   0  -5  -7   26.63    2.14
   0   5   7   26.52    2.11
   0   5   7   27.70    2.08
   0  -5  -7   27.18    2.08
   0   5   8  148.17   10.26
   0  -5  -8  178.87   10.24
   0  -5  -8  172.95   10.21
   0  -5  -8  151.11   10.03
   0   5   8  157.13   10.24
   0  -5  -8  165.36   10.04
   0  -5  -8  153.25   10.49
   0  -5  -8  170.90   10.30
   0   5   8  155.73   10.50
   0   5   8  159.67   10.28
   0   5   8  151.78   10.10
   0  -5  -8  161.63   10.50
   0   5   8  162.66   10.16
   0   5   8  152.25   10.13
   0  -5  -8  161.09   10.09
   0  -5  -9   30.94    2.41
   0   5   9   33.54    2.47
   0   5   9   30.60    2.85
   0  -5  -9   29.51    2.84
   0  -5  -9   34.02    2.38
   0  -5  -9   36.03    2.72
   0   5   9   29.12    2.61
   0   5   9   32.64    2.52
   0   5   9   34.41    2.66
   0   5   9   33.87    2.53
   0   5   9   32.45    2.62
   0  -5  -9   31.95    2.57
   0  -5  -9   34.49    2.95
   0  -5  -9   29.26    2.35
   0  -5  -9   35.11    2.57
   0   5  10  188.72   12.80
   0   5  10  189.34   12.22
   0   5  10  206.40   12.28
   0  -5 -10  194.92   12.11
   0  -5 -10  207.75   12.37
   0   5  10  189.07   12.44
   0  -5 -10  167.89   12.71
   0  -5 -10  192.35   12.43
   0  -5 -10  202.50   12.59
   0  -5 -10  191.37   12.16
   0  -5 -10  168.70   12.62
   0  -5 -10  211.75   12.15
   0   5  10  195.40   12.43
   0   5  10  184.40   12.24
   0   5  10  193.18   12.50
   0   5  11   73.66    5.29
   0   5  11   69.15    5.28
   0   5  11   72.78    5.67
   0  -5 -11   82.60    4.97
   0  -5 -11   68.94    5.37
   0   5  11   79.70    5.27
   0   5  11   77.97    5.08
   0  -5 -11   68.77    5.24
   0   5  11   73.96    5.08
   0  -5 -11   75.86    4.96
   0  -5 -11   77.56    4.91
   0  -5 -11   66.90    5.41
   0  -5 -11   77.08    5.18
   0   5  11   73.84    5.02
   0  -5 -12  149.84    8.95
   0  -5 -12  151.47    9.05
   0  -5 -12  121.91    9.44
   0  -5 -12  131.67    9.63
   0   5  12  145.05    9.47
   0  -5 -12  137.56    9.01
   0  -5 -12  146.37    9.32
   0   5  12  130.46    9.07
   0   5  12  138.61    9.85
   0   5  12  138.61    9.09
   0  -5 -12  129.20    9.41
   0   5  12  142.49    9.11
   0   5  12  144.95    9.33
   0  -5 -13   39.10    3.48
   0   5  13   43.97    3.35
   0   5  13   47.72    3.38
   0  -5 -13   43.84    3.25
   0  -5 -13   46.15    3.19
   0   5  13   41.76    4.06
   0  -5 -13   37.20    3.60
   0   5  13   49.60    3.64
   0  -5 -13   39.63    3.65
   0   5  13   46.89    3.41
   0   5  13   49.20    3.79
   0  -5 -13   38.04    3.87
   0  -5 -13   42.50    3.26
   0   5  14  124.65    9.14
   0   5  14  113.81    8.11
   0  -5 -14  121.94    8.44
   0  -5 -14  131.20    8.17
   0   5  14  139.89    8.82
   0   5  14  128.42    8.21
   0   5  14  140.66    8.54
   0  -5 -14  121.09    8.06
   0  -5 -14  123.06    7.96
   0  -5 -14  101.06    8.80
   0  -5 -14  117.61    8.57
   0  -5 -14  106.56    8.51
   0   5  14  129.62    8.22
   0   5  15   90.02    6.54
   0   5  15   93.88    6.28
   0   5  15   83.92    5.93
   0   5  15   86.59    6.94
   0  -5 -15   84.66    5.94
   0  -5 -15   83.26    5.69
   0   5  15   94.94    6.03
   0  -5 -15   76.43    6.78
   0  -5 -15   80.63    6.29
   0  -5 -15   83.40    6.24
   0   5  15   89.13    5.98
   0  -5 -15   87.23    5.85
   0  -5 -15   72.17    6.26
   0  -5 -16   86.30    5.41
   0  -5 -16   77.14    5.50
   0  -5 -16   73.34    6.04
   0  -5 -16   76.32    5.45
   0   5  16   80.47    5.65
   0   5  16   72.78    5.56
   0  -5 -16   72.85    6.60
   0   5  16   80.93    5.68
   0   5  16   83.63    6.81
   0  -5 -16   82.56    5.68
   0  -5 -16   77.53    5.96
   0   5  16   80.72    6.27
   0   5  16   87.27    6.01
   0  -5 -16   79.30    6.06
   0  -5 -17   49.01    3.80
   0   5  17   41.47    3.60
   0  -5 -17   47.52    3.44
   0  -5 -17   44.34    4.16
   0   5  17   48.34    4.42
   0  -5 -17   43.03    4.73
   0  -5 -17   50.21    3.62
   0   5  17   50.98    3.77
   0   5  17   41.17    3.87
   0  -5 -17   44.86    4.10
   0   5  17   49.96    3.73
   0  -5 -17   45.57    3.52
   0   5  17   45.02    4.77
   0   5  18   64.93    4.86
   0  -5 -18   48.46    4.76
   0  -5 -18   57.04    4.25
   0   5  18   60.46    4.52
   0  -5 -18   55.13    4.31
   0  -5 -18   59.22    4.17
   0  -5 -18   61.18    4.96
   0  -5 -18   54.74    5.65
   0   5  18   63.31    5.31
   0   5  18   64.46    5.00
   0   5  18   47.06    5.44
   0   5  18   60.83    4.50
   0  -5 -18   58.62    4.57
   0  -5 -19   68.57    5.55
   0  -5 -19   66.40    4.82
   0  -5 -19   63.37    5.12
   0   5  19   68.92    5.98
   0  -5 -19   71.59    4.80
   0   5  19   66.96    5.10
   0   5  19   72.51    5.64
   0   5  19   71.17    5.49
   0  -5 -19   49.49    6.11
   0  -5 -19   68.22    4.94
   0   5  20   28.95    3.21
   0   5  20   25.58    3.52
   0  -5 -20   24.27    4.06
   0  -5 -20   31.67    2.94
   0  -5 -20   26.96    2.89
   0  -5 -20   25.98    2.58
   0  -5 -20   25.05    3.18
   0   5  20   25.89    2.72
   0  -5 -21   21.64    2.69
   0   5  21   27.16    3.13
   0  -5 -21   22.71    2.42
   0  -5 -21   22.16    2.61
   0  -6  20   44.35    4.22
   0  -6  20   40.48    4.13
   0  -6  20   35.55    3.72
   0   6 -20   41.01    3.97
   0   6 -20   36.06    3.67
   0   6 -19    1.87    1.33
   0  -6  19    4.35    1.68
   0   6 -19    2.22    1.53
   0  -6  19    1.87    1.52
   0  -6  19    1.74    1.55
   0   6 -19    1.20    1.31
   0   6 -19    0.75    1.63
   0   6 -19    2.47    1.38
   0  -6  19    3.80    2.04
   0  -6  19    1.11    1.44
   0   6 -18  130.72    9.20
   0  -6  18  137.37    9.30
   0  -6  18  136.46    9.25
   0   6 -18  118.01    8.76
   0  -6  18  139.37    9.47
   0  -6  18  128.29    8.90
   0   6 -18  125.42    9.00
   0   6 -18  115.87    9.23
   0   6 -18  112.84    8.67
   0  -6  18  128.14    9.70
   0  -6  17    7.36    1.64
   0   6 -17    6.69    1.76
   0   6 -17    5.83    1.67
   0   6 -17    6.57    1.54
   0   6 -17    5.57    1.44
   0  -6  17    9.05    1.82
   0  -6  17    7.69    2.13
   0   6 -17    6.86    1.51
   0  -6  17   10.03    1.86
   0  -6  17   10.90    2.04
   0   6 -17    4.23    1.61
   0   6 -16  152.83   11.55
   0   6 -16  159.19   11.44
   0  -6  16  208.36   12.23
   0   6 -16  180.75   11.60
   0  -6  16  205.78   12.09
   0   6 -16  163.51   10.99
   0   6 -16  155.89   11.43
   0  -6  16  203.03   11.97
   0  -6  16  177.68   12.32
   0  -6  16  174.74   11.60
   0   6 -16  168.28   11.92
   0   6 -15   36.38    3.15
   0  -6  15   33.75    3.62
   0  -6  15   34.98    3.19
   0  -6  15   40.67    3.57
   0  -6  15   45.09    3.59
   0   6 -15   33.85    2.66
   0   6 -15   29.96    3.01
   0   6 -15   27.31    3.28
   0   6 -15   27.67    3.12
   0  -6  15   39.35    3.38
   0   6 -15   34.33    3.07
   0  -6  14  452.69   23.94
   0  -6  14  440.93   23.83
   0  -6  14  401.25   23.45
   0   6 -14  365.38   23.31
   0  -6  14  405.76   24.05
   0   6 -14  288.60   23.09
   0   6 -14  348.78   23.39
   0   6 -14  356.54   23.26
   0  -6  14  422.13   23.64
   0   6 -14  355.03   22.84
   0   6 -14  359.06   23.67
   0  -6  13   52.95    4.09
   0   6 -13   46.18    3.99
   0   6 -13   41.27    4.15
   0   6 -13   48.12    4.08
   0  -6  13   58.82    4.62
   0  -6  13   60.90    4.28
   0  -6  13   62.65    4.48
   0   6 -13   53.64    4.06
   0   6 -13   49.07    4.00
   0   6 -13   47.68    3.62
   0  -6  13   70.70    4.55
   0  -6  13   48.38    3.91
   0   6 -12  576.70   35.38
   0  -6  12  603.25   35.66
   0  -6  12  613.55   35.53
   0   6 -12  600.49   35.50
   0   6 -12  531.02   35.61
   0   6 -12  546.41   35.32
   0   6 -12  536.14   34.95
   0  -6  12  589.61   35.86
   0   6 -12  522.13   35.26
   0  -6  12  616.35   35.48
   0  -6  12  638.87   35.74
   0  -6  11   42.67    3.37
   0   6 -11   38.31    2.98
   0   6 -11   41.19    3.43
   0   6 -11   36.67    3.41
   0  -6  11   46.38    3.74
   0  -6  11   47.42    3.59
   0  -6  11   46.73    3.59
   0   6 -11   36.18    3.24
   0  -6  11   45.79    3.44
   0   6 -11   45.53    3.40
   0   6 -11   40.56    3.30
   0  -6  10 1129.95   66.72
   0   6 -10 1018.36   66.17
   0  -6  10 1089.99   66.70
   0  -6  10 1084.33   66.82
   0  -6  10 1172.92   66.59
   0   6 -10 1068.76   66.68
   0  -6  10 1124.66   66.57
   0   6 -10 1059.07   66.48
   0   6 -10 1159.99   66.65
   0   6 -10 1127.48   66.58
   0   6 -10 1056.57   66.49
   0   6  -9   32.96    2.66
   0  -6   9   36.54    2.92
   0   6  -9   31.78    2.39
   0   6  -9   30.15    2.71
   0  -6   9   34.47    2.78
   0  -6   9   36.06    2.67
   0  -6   9   28.17    2.59
   0   6  -9   30.24    2.64
   0   6  -9   33.78    2.67
   0   6  -9   26.94    2.60
   0   6  -8 1380.12   89.02
   0   6  -8 1435.79   89.00
   0   6  -8 1637.09   88.80
   0  -6   8 1454.45   88.98
   0   6  -8 1378.16   88.75
   0   6  -8 1437.24   89.00
   0   6  -8 1543.11   89.11
   0  -6   8 1497.20   89.15
   0  -6   8 1511.17   89.07
   0  -6   8 1381.37   89.16
   0   6  -8 1470.59   89.18
   0  -6   7   46.18    3.53
   0  -6   7   48.43    3.68
   0   6  -7   55.16    3.49
   0   6  -7   48.89    3.70
   0   6  -7   46.54    3.61
   0  -6   7   54.97    3.83
   0   6  -7   57.29    3.72
   0   6  -7   47.08    3.64
   0  -6   7   48.45    3.65
   0   6  -7   48.15    3.53
   0  -6   7   49.95    3.76
   0   6  -7   48.87    3.44
   0   6  -7   52.02    3.80
   0   6  -7   50.90    3.89
   0   6  -6 2618.86  150.53
   0  -6   6 2521.32  150.39
   0  -6   6 2600.86  150.52
   0   6  -6 2596.54  150.72
   0   6  -6 2288.03  150.25
   0  -6   6 2468.78  150.57
   0   6  -6 2384.11  150.43
   0  -6   6 2285.47  150.51
   0   6  -6 2573.05  150.55
   0   6  -6 2597.61  150.63
   0  -6   6 2558.22  150.51
   0   6  -6 2402.49  150.31
   0   6  -6 2646.58  150.33
   0  -6   5    1.73    0.61
   0   6  -5    0.46    0.69
   0  -6   5    2.13    0.65
   0   6  -5    1.72    0.53
   0   6  -5    1.99    0.63
   0  -6   5    1.09    0.45
   0   6  -5    1.54    0.69
   0  -6   5    1.54    0.57
   0   6  -5    1.69    0.58
   0   6  -5    0.47    0.41
   0   6  -5    1.33    0.49
   0  -6   5    0.87    0.44
   0  -6   5    2.01    0.61
   0   6  -4 2410.97  141.90
   0   6  -4 2324.49  141.84
   0   6  -4 2443.49  141.81
   0  -6   4 2394.16  141.75
   0   6  -4 2357.63  141.71
   0  -6   4 2375.63  141.93
   0   6  -4 2402.41  142.09
   0  -6   4 2236.71  141.83
   0   6  -4 2361.05  142.13
   0  -6   4 2245.35  142.00
   0  -6   4 2352.57  142.00
   0   6  -4 2389.85  141.99
   0   6  -4 2273.55  141.78
   0   6  -3    5.85    0.78
   0   6  -3    5.82    0.89
   0   6  -3    5.19    0.72
   0   6  -3    5.16    0.67
   0  -6   3    4.69    0.78
   0  -6   3    6.99    0.87
   0  -6   3    5.80    0.75
   0  -6   3    4.86    0.69
   0   6  -3    5.89    0.73
   0  -6   3    5.48    0.72
   0   6  -3    6.03    0.72
   0   6  -3    4.63    0.58
   0   6  -3    6.32    0.84
   0  -6   3    6.52    0.81
   0  -6   2 3377.45  202.30
   0   6  -2 3678.61  202.20
   0  -6   2 3457.08  202.28
   0   6  -2 3415.38  202.45
   0   6  -2 3370.65  202.45
   0  -6   2 3287.21  202.36
   0  -6   2 3392.51  202.23
   0   6  -2 3458.72  202.32
   0   6  -2 3065.25  202.34
   0   6  -2 3255.52  202.29
   0  -6   2 3163.82  202.35
   0  -6   2 3378.42  202.28
   0   6  -2 3288.22  202.10
   0   6  -2 3521.76  202.19
   0   6  -2 3196.31  202.16
   0   6  -2 3312.32  202.39
   0  -6   1  149.95    9.92
   0  -6   1  163.17    9.94
   0   6  -1  163.79   10.05
   0   6  -1  161.51    9.76
   0  -6   1  157.22    9.94
   0   6  -1  161.85    9.99
   0   6  -1  152.71    9.91
   0   6  -1  158.90    9.90
   0  -6   1  163.13    9.78
   0  -6   1  146.50    9.82
   0   6  -1  148.75   10.01
   0   6  -1  154.72    9.72
   0   6  -1  171.89    9.80
   0  -6   1  158.58    9.87
   0  -6   1  147.73    9.86
   0   6   0 1402.11   86.83
   0   6   0 1317.29   86.78
   0   6   0 1396.94   86.70
   0   6   0 1417.03   86.89
   0   6   0 1453.24   86.75
   0   6   0 1427.38   86.89
   0  -6   0 1486.85   86.74
   0  -6   0 1448.75   86.95
   0   6   0 1440.25   86.68
   0  -6   0 1504.55   86.90
   0  -6   0 1427.81   86.80
   0   6   0 1471.77   86.97
   0  -6   0 1529.54   86.98
   0  -6   0 1356.08   86.81
   0   6   0 1455.75   86.95
   0  -6   0 1422.24   86.83
   0  -6   0 1332.68   86.83
   0  -6   0 1555.24   86.86
   0   6   0 1542.28   86.73
   0   6   0 1376.82   86.88
   0  -6  -1   21.92    1.73
   0   6   1   20.02    1.57
   0  -6  -1   17.57    1.59
   0  -6  -1   20.97    1.72
   0  -6  -1   20.63    1.63
   0   6   1   20.30    1.55
   0  -6  -1   19.34    1.67
   0   6   1   18.87    1.64
   0   6   1   21.63    1.51
   0   6   1   19.08    1.68
   0   6   1   21.58    1.70
   0   6   1   17.87    1.64
   0  -6  -1   21.54    1.66
   0   6   1   22.55    1.74
   0  -6  -1   20.93    1.75
   0   6   1   19.14    1.50
   0  -6  -1   22.54    1.59
   0   6   1   20.85    1.73
   0  -6  -1   21.29    1.68
   0  -6  -2 2976.04  187.13
   0  -6  -2 2881.67  187.14
   0   6   2 3494.84  187.14
   0  -6  -2 2856.10  187.12
   0   6   2 3136.27  187.23
   0   6   2 3071.60  187.21
   0   6   2 3222.90  187.38
   0   6   2 2904.85  187.06
   0  -6  -2 3964.36  187.63
   0   6   2 3124.75  187.22
   0  -6  -2 2921.10  187.03
   0  -6  -2 3301.32  187.11
   0   6   2 3108.69  187.03
   0   6   2 2930.43  187.16
   0   6   2 3047.12  187.20
   0  -6  -2 3008.41  187.17
   0   6   2 3276.03  187.10
   0  -6  -2 3132.68  187.28
   0  -6  -2 3218.53  187.20
   0  -6  -2 3119.13  187.23
   0  -6  -3  322.63   21.14
   0   6   3  347.16   21.21
   0   6   3  354.51   21.09
   0  -6  -3  325.37   21.10
   0  -6  -3  433.87   21.81
   0   6   3  325.84   21.00
   0   6   3  335.41   21.14
   0   6   3  362.07   21.14
   0   6   3  327.75   21.13
   0   6   3  394.75   21.25
   0  -6  -3  310.06   21.00
   0   6   3  360.00   20.99
   0  -6  -3  329.09   21.11
   0  -6  -3  351.53   21.24
   0  -6  -3  351.93   21.07
   0   6   3  344.33   21.17
   0  -6  -4 1980.83  130.70
   0  -6  -4 2212.22  130.72
   0  -6  -4 2028.05  130.73
   0   6   4 2077.80  130.76
   0   6   4 2093.54  130.74
   0  -6  -4 2153.10  130.74
   0  -6  -4 1985.24  130.65
   0   6   4 2204.18  130.85
   0   6   4 2224.41  130.70
   0   6   4 2637.87  131.17
   0  -6  -4 2220.81  130.87
   0   6   4 2355.90  130.83
   0   6   4 2047.77  130.61
   0  -6  -4 2266.80  130.77
   0  -6  -4 2758.51  131.65
   0  -6  -4 2039.53  130.72
   0   6   4 2272.82  130.65
   0  -6  -5  305.07   19.13
   0   6   5  302.69   19.20
   0  -6  -5  293.59   19.05
   0  -6  -5  307.38   19.08
   0   6   5  305.28   19.05
   0   6   5  308.75   19.11
   0  -6  -5  324.45   19.26
   0  -6  -5  325.19   19.16
   0   6   5  297.08   18.98
   0  -6  -5  304.53   19.07
   0   6   5  288.68   19.18
   0   6   5  344.64   19.07
   0   6   5  380.05   19.85
   0   6   5  292.77   19.09
   0   6   6 2047.73  121.56
   0   6   6 2050.33  121.37
   0   6   6 2457.11  122.46
   0  -6  -6 2041.91  121.45
   0   6   6 1875.65  121.40
   0   6   6 2027.43  121.38
   0  -6  -6 1889.71  121.39
   0  -6  -6 2044.23  121.59
   0   6   6 1861.45  121.41
   0  -6  -6 2174.26  121.56
   0  -6  -6 1996.61  121.35
   0  -6  -7  437.15   27.86
   0   6   7  454.19   27.87
   0   6   7  534.29   29.08
   0  -6  -7  486.70   28.13
   0  -6  -7  427.20   27.81
   0   6   7  440.52   27.90
   0   6   7  467.84   27.90
   0  -6  -7  473.45   28.11
   0  -6  -7  462.64   27.94
   0  -6  -7  447.58   27.79
   0   6   7  445.84   28.01
   0  -6  -7  451.66   27.86
   0   6   8 1095.01   66.03
   0  -6  -8 1074.79   65.72
   0   6   8 1027.13   65.80
   0   6   8 1046.51   65.80
   0  -6  -8 1159.10   65.96
   0  -6  -8 1023.55   65.76
   0   6   8 1085.67   65.89
   0  -6  -8 1118.47   66.22
   0   6   8 1070.06   65.85
   0  -6  -8 1027.98   65.72
   0  -6  -8 1178.30   66.19
   0  -6  -8 1153.02   65.87
   0  -6  -8 1148.53   65.89
   0  -6  -9  358.77   20.23
   0   6   9  313.13   20.10
   0   6   9  323.06   20.30
   0  -6  -9  330.05   20.55
   0  -6  -9  311.88   20.51
   0  -6  -9  337.42   20.01
   0  -6  -9  331.17   20.17
   0  -6  -9  310.17   19.99
   0  -6  -9  341.90   20.30
   0  -6  -9  310.71   20.03
   0   6   9  327.55   20.25
   0   6   9  325.31   20.11
   0   6   9  313.74   20.29
   0   6   9  316.19   20.12
   0  -6 -10  777.99   45.65
   0   6  10  730.36   45.54
   0  -6 -10  746.77   45.28
   0   6  10  737.78   45.33
   0   6  10  699.92   45.31
   0  -6 -10  774.46   45.22
   0  -6 -10  718.40   45.20
   0  -6 -10  809.08   45.47
   0   6  10  685.06   45.53
   0   6  10  736.18   45.52
   0  -6 -10  712.84   45.86
   0   6  10  781.13   45.40
   0  -6 -10  694.53   45.81
   0  -6 -10  781.69   45.51
   0   6  11  280.92   18.81
   0  -6 -11  304.21   18.06
   0  -6 -11  273.60   18.67
   0   6  11  284.26   18.38
   0   6  11  301.07   18.19
   0  -6 -11  229.01   18.58
   0   6  11  294.48   18.45
   0  -6 -11  298.24   18.11
   0   6  11  287.13   18.47
   0  -6 -11  327.19   18.37
   0  -6 -11  280.02   18.34
   0   6  11  283.38   18.18
   0  -6 -11  303.84   18.56
   0  -6 -11  292.59   18.03
   0   6  11  295.64   18.20
   0  -6 -12  497.54   31.57
   0   6  12  495.37   31.14
   0   6  12  519.49   31.48
   0   6  12  505.94   31.95
   0  -6 -12  548.23   31.36
   0  -6 -12  511.43   30.97
   0  -6 -12  361.31   31.54
   0   6  12  514.49   31.40
   0  -6 -12  458.95   31.59
   0   6  12  498.00   31.13
   0   6  12  527.62   31.18
   0  -6 -12  557.98   31.06
   0   6  12  503.88   31.49
   0  -6 -12  518.72   31.07
   0  -6 -12  501.24   31.44
   0   6  13  134.42   10.01
   0   6  13  143.98    9.61
   0   6  13  146.35    9.24
   0   6  13  146.73    9.25
   0  -6 -13  144.61    9.15
   0  -6 -13  137.68    9.74
   0   6  13  150.63    9.28
   0  -6 -13  139.16    9.02
   0   6  13  144.24    9.61
   0  -6 -13  146.28    9.13
   0   6  13  149.65    9.52
   0  -6 -13  141.08    9.40
   0  -6 -13  118.63    9.47
   0  -6 -13  116.50    9.52
   0   6  14  163.93   11.20
   0  -6 -14  153.63   11.89
   0   6  14  178.59   11.25
   0   6  14  198.87   11.84
   0  -6 -14  173.26   11.13
   0   6  14  180.23   11.24
   0   6  14  190.85   11.60
   0  -6 -14  178.38   11.03
   0   6  14  183.44   12.28
   0   6  14  183.53   11.71
   0  -6 -14  176.98   11.15
   0  -6 -14  152.15   11.56
   0  -6 -14  146.08   11.53
   0  -6 -14  170.02   11.47
   0   6  15  148.55    9.78
   0   6  15  134.77    9.14
   0  -6 -15  142.87    9.10
   0  -6 -15  121.85    9.53
   0   6  15  149.73    9.70
   0  -6 -15  131.52    8.89
   0   6  15  136.72    9.14
   0   6  15  151.98    9.20
   0  -6 -15  144.71    9.07
   0  -6 -15  123.89    9.48
   0  -6 -15  132.28    9.43
   0   6  15  148.51    9.51
   0   6  15  143.81   10.28
   0  -6 -15  123.69    9.92
   0   6  16  159.50   10.22
   0   6  16  172.47   10.65
   0  -6 -16  133.92   11.08
   0  -6 -16  152.74   10.10
   0  -6 -16  157.81    9.97
   0   6  16  160.95   11.45
   0  -6 -16  155.37   10.18
   0   6  16  159.97   10.78
   0  -6 -16  146.24   10.52
   0   6  16  171.02   10.98
   0   6  16  153.07   10.21
   0   6  16  163.72   10.27
   0  -6 -16  128.43   10.57
   0  -6 -17   56.18    4.17
   0   6  17   62.19    4.36
   0  -6 -17   54.20    5.41
   0   6  17   51.71    5.42
   0   6  17   56.69    4.33
   0   6  17   59.21    4.71
   0  -6 -17   59.15    4.38
   0   6  17   62.11    5.07
   0  -6 -17   56.08    4.69
   0  -6 -17   51.62    3.99
   0   6  17   58.11    4.34
   0  -6 -17   57.75    4.21
   0  -6 -17   43.85    4.60
   0   6  17   67.64    5.03
   0  -6 -18   58.55    5.02
   0  -6 -18   50.14    4.99
   0  -6 -18   63.92    4.34
   0  -6 -18   60.22    4.43
   0  -6 -18   45.15    5.53
   0   6  18   60.05    4.96
   0   6  18   66.04    5.48
   0   6  18   65.69    5.25
   0   6  18   63.00    4.67
   0  -6 -18   61.28    4.69
   0  -6 -18   62.60    4.50
   0   6  18   63.46    5.93
   0   6  19   57.45    4.67
   0  -6 -19   51.34    4.67
   0   6  19   57.94    4.79
   0  -6 -19   53.97    4.03
   0   6  19   59.85    5.00
   0  -6 -19   56.97    3.94
   0   6  19   37.66    5.15
   0   6  19   58.61    5.18
   0  -6 -19   39.45    5.38
   0  -6 -19   51.02    4.28
   0  -6 -19   54.11    4.11
   0   6  19   49.26    4.20
   0   6  20   78.51    6.81
   0   6  20   74.10    6.24
   0   6  20   81.51    6.50
   0  -6 -20   77.97    6.29
   0  -6 -20   68.58    7.14
   0   6  20   80.05    6.22
   0  -6 -20   82.81    5.65
   0  -6 -20   73.21    5.82
   0   6  21    1.37    1.52
   0  -6 -21    2.18    1.16
   0  -6 -21    1.41    1.37
   0  -7  20   59.30    5.08
   0   7 -20   60.34    5.24
   0   7 -19   53.24    4.64
   0   7 -19   50.42    4.79
   0  -7  19   60.86    5.72
   0   7 -19   52.32    4.65
   0  -7  19   60.23    5.15
   0  -7  19   51.59    4.74
   0   7 -19   52.60    5.18
   0  -7  19   71.66    5.35
   0   7 -18   43.35    4.26
   0  -7  18   43.63    4.71
   0   7 -18   41.03    3.91
   0   7 -18   47.30    4.22
   0   7 -18   50.05    4.53
   0  -7  18   53.46    4.61
   0  -7  18   43.85    4.25
   0   7 -18   36.33    3.80
   0  -7  18   48.66    4.13
   0  -7  18   40.85    4.27
   0  -7  17   55.78    4.63
   0   7 -17   43.26    4.37
   0  -7  17   65.15    4.92
   0   7 -17   47.31    4.23
   0   7 -17   46.00    4.65
   0   7 -17   52.62    4.31
   0   7 -17   48.74    4.28
   0  -7  17   52.00    4.34
   0  -7  17   56.67    5.13
   0  -7  17   52.65    4.79
   0   7 -16  102.97    8.12
   0   7 -16  114.74    8.35
   0  -7  16  119.83    8.43
   0  -7  16  115.30    8.90
   0   7 -16  114.22    8.21
   0  -7  16  119.77    8.27
   0  -7  16  127.17    8.62
   0   7 -16  113.09    8.59
   0  -7  16  134.24    8.78
   0   7 -16  116.56    8.20
   0  -7  15   56.58    4.85
   0   7 -15   44.57    4.16
   0   7 -15   43.23    4.34
   0   7 -15   56.09    4.22
   0   7 -15   40.48    3.98
   0   7 -15   46.97    4.12
   0  -7  15   50.05    4.16
   0   7 -15   48.72    3.66
   0  -7  15   62.42    4.68
   0  -7  15   62.06    4.67
   0  -7  15   61.48    4.47
   0   7 -14  109.66    8.61
   0  -7  14  142.19    9.13
   0  -7  14  138.29    8.94
   0   7 -14  137.55    8.94
   0   7 -14  120.97    8.25
   0  -7  14  138.65    8.84
   0   7 -14  108.18    8.94
   0   7 -14  124.91    8.70
   0  -7  14  159.50    9.33
   0   7 -14  125.55    8.74
   0  -7  14  119.38    9.19
   0  -7  13   19.58    2.36
   0   7 -13   22.55    2.24
   0  -7  13   26.44    2.39
   0   7 -13   16.49    2.21
   0   7 -13   17.77    2.15
   0  -7  13   21.88    2.61
   0   7 -13   20.39    2.53
   0  -7  13   16.96    2.13
   0  -7  13   23.81    2.53
   0   7 -13   22.35    1.86
   0   7 -13   18.27    2.15
   0  -7  12  274.47   16.25
   0   7 -12  232.21   15.48
   0  -7  12  249.24   16.14
   0   7 -12  250.07   15.90
   0   7 -12  247.68   15.98
   0  -7  12  270.73   16.03
   0  -7  12  243.25   16.30
   0   7 -12  231.97   16.08
   0   7 -12  256.04   15.97
   0   7 -12  237.43   15.86
   0  -7  12  256.15   15.97
   0  -7  11   15.46    2.00
   0   7 -11   18.53    1.62
   0   7 -11   17.89    1.93
   0  -7  11   15.59    1.90
   0   7 -11   15.24    1.92
   0  -7  11   18.41    1.91
   0   7 -11   18.30    2.08
   0   7 -11   18.14    1.88
   0  -7  11   16.35    2.11
   0   7 -11   17.09    1.94
   0  -7  11   18.81    2.05
   0   7 -10  163.13    9.91
   0   7 -10  137.21    9.70
   0   7 -10  142.62    9.92
   0  -7  10  156.69    9.85
   0   7 -10  138.78    9.73
   0  -7  10  153.83    9.79
   0   7 -10  154.46    9.85
   0   7 -10  145.17    9.44
   0  -7  10  164.28   10.02
   0  -7  10  131.66    9.93
   0   7  -9   11.44    1.21
   0  -7   9   11.28    1.50
   0   7  -9   11.78    1.45
   0  -7   9   13.88    1.45
   0   7  -9   10.22    1.40
   0  -7   9   10.61    1.57
   0   7  -9   14.09    1.54
   0   7  -9   10.37    1.56
   0   7  -9   13.34    1.57
   0  -7   9    8.73    1.41
   0  -7   8  190.92   11.59
   0   7  -8  180.01   11.52
   0   7  -8  180.19   11.68
   0   7  -8  188.83   11.85
   0   7  -8  193.06   11.63
   0   7  -8  179.30   11.60
   0   7  -8  161.47   11.23
   0  -7   8  167.80   11.62
   0   7  -8  177.14   11.49
   0  -7   8  180.20   11.45
   0  -7   8  181.43   11.61
   0   7  -7    3.05    0.74
   0   7  -7    4.65    1.02
   0  -7   7    2.46    0.81
   0   7  -7    3.76    0.97
   0   7  -7    4.28    0.87
   0   7  -7    3.80    1.00
   0   7  -7    4.10    0.76
   0  -7   7    3.45    0.88
   0  -7   7    4.13    0.86
   0  -7   7    3.73    0.92
   0   7  -7    3.39    0.90
   0   7  -7    3.02    0.71
   0   7  -7    4.75    0.88
   0  -7   7    3.44    0.74
   0   7  -6   85.46    5.81
   0   7  -6   87.81    6.21
   0  -7   6   87.10    5.88
   0   7  -6   91.47    6.11
   0   7  -6   79.64    6.06
   0   7  -6   94.05    6.07
   0  -7   6   73.35    5.92
   0  -7   6   93.04    6.06
   0  -7   6   99.35    6.07
   0   7  -6   98.07    5.88
   0  -7   6   86.20    6.08
   0   7  -5    0.21    0.40
   0   7  -5   -0.16    0.55
   0   7  -5    0.40    0.67
   0  -7   5    0.06    0.50
   0  -7   5    0.22    0.53
   0  -7   5    0.63    0.64
   0  -7   5    0.05    0.42
   0   7  -5   -0.21    0.60
   0   7  -5   -0.09    0.81
   0   7  -5    0.10    0.47
   0   7  -5   -0.27    0.46
   0   7  -4  144.40    9.18
   0   7  -4  151.45    9.45
   0   7  -4  137.44    9.26
   0   7  -4  139.20    9.33
   0   7  -4  148.66    9.09
   0  -7   4  144.83    9.27
   0   7  -4  143.24    9.50
   0   7  -4  162.92    9.24
   0  -7   4  138.54    9.42
   0  -7   4  142.97    9.45
   0  -7   4  147.23    9.35
   0  -7   4  146.73    9.45
   0   7  -3    1.02    0.53
   0   7  -3    1.39    0.36
   0   7  -3    0.43    0.57
   0  -7   3    1.10    0.47
   0   7  -3    1.86    0.66
   0   7  -3    2.06    0.51
   0  -7   3    0.44    0.51
   0  -7   3    1.43    0.49
   0   7  -3    1.09    0.44
   0   7  -3    2.02    0.50
   0  -7   3    2.26    0.64
   0   7  -3    1.00    0.54
   0  -7   2   13.09    1.18
   0  -7   2   11.57    1.18
   0   7  -2   13.77    1.10
   0   7  -2   12.10    1.06
   0  -7   2   13.48    1.27
   0   7  -2   12.63    1.36
   0   7  -2    9.93    1.14
   0   7  -2   11.66    1.34
   0   7  -2   12.76    1.30
   0  -7   2    9.53    1.16
   0   7  -2   11.79    1.04
   0   7  -2   11.15    0.96
   0   7  -1    8.85    1.06
   0   7  -1    7.66    1.00
   0   7  -1    6.87    0.76
   0   7  -1    6.89    0.73
   0  -7   1    8.11    0.96
   0  -7   1    8.34    1.00
   0   7  -1    8.70    1.09
   0  -7   1    7.59    0.81
   0  -7   1    7.48    0.87
   0   7  -1    7.21    0.77
   0  -7   1    8.12    1.00
   0   7   0   23.53    2.01
   0  -7   0   25.29    2.03
   0  -7   0   24.70    2.02
   0   7   0   23.38    1.75
   0   7   0   25.47    1.77
   0   7   0   23.67    1.93
   0   7   0   23.15    1.82
   0   7   0   22.61    1.76
   0  -7   0   22.94    1.89
   0  -7   0   22.55    1.77
   0  -7   0   26.50    1.92
   0   7   0   21.96    1.97
   0   7   0   22.17    1.69
   0   7   1   22.87    1.62
   0  -7  -1   20.14    1.79
   0  -7  -1   17.93    1.63
   0   7   1   19.86    1.69
   0   7   1   20.00    1.61
   0  -7  -1   22.50    1.64
   0   7   1   20.67    1.80
   0   7   1   18.33    1.68
   0   7   1   19.32    1.50
   0  -7  -1   22.02    1.80
   0  -7  -1   19.07    1.72
   0   7   1   20.38    1.53
   0   7   1   17.69    1.69
   0  -7  -1   21.93    1.80
   0  -7  -2   21.21    1.66
   0  -7  -2   18.45    1.66
   0   7   2   19.82    1.61
   0   7   2   19.14    1.73
   0   7   2   20.36    1.78
   0  -7  -2   20.16    1.81
   0   7   2   22.68    1.62
   0  -7  -2   20.27    1.74
   0  -7  -2   21.32    1.97
   0   7   2   22.31    1.68
   0   7   2   22.08    1.92
   0  -7  -2   21.56    1.81
   0   7   2   21.03    1.57
   0   7   2   18.49    1.72
   0  -7  -3   -0.06    0.45
   0  -7  -3   -0.19    0.49
   0   7   3    0.61    0.50
   0   7   3    0.16    0.82
   0   7   3    0.57    0.49
   0   7   3    0.86    0.52
   0   7   3    0.39    0.49
   0  -7  -3    0.78    0.86
   0   7   3    0.27    0.36
   0  -7  -3    0.60    0.44
   0  -7  -3    0.26    0.49
   0  -7  -3    0.59    0.44
   0   7   3    0.52    0.48
   0   7   3    1.05    0.45
   0  -7  -4   17.71    1.58
   0  -7  -4   17.32    1.64
   0   7   4   19.61    1.54
   0   7   4   20.25    1.74
   0   7   4   19.13    1.51
   0   7   4   19.04    1.67
   0  -7  -4   17.55    1.61
   0  -7  -4   20.60    2.23
   0  -7  -4   21.16    1.69
   0   7   4   17.59    1.70
   0   7   4   19.16    1.69
   0   7   4   19.36    1.67
   0  -7  -4   18.56    1.74
   0   7   4   19.86    1.81
   0   7   5   57.69    4.12
   0   7   5   53.81    3.86
   0   7   5   54.64    4.01
   0   7   5   62.62    4.15
   0   7   5   72.60    4.51
   0  -7  -5   52.94    3.93
   0   7   5   56.41    4.02
   0  -7  -5   57.46    4.00
   0   7   5   62.08    3.93
   0  -7  -5   57.99    4.14
   0  -7  -5   61.21    4.07
   0  -7  -5   54.14    3.97
   0   7   6   70.79    4.91
   0  -7  -6   74.36    4.96
   0   7   6   60.81    4.74
   0   7   6   70.21    4.92
   0   7   6   88.94    5.57
   0   7   6   73.66    4.72
   0   7   6   69.09    4.78
   0  -7  -6   66.65    4.71
   0  -7  -6   78.60    4.90
   0  -7  -6   68.07    4.78
   0  -7  -6   68.94    4.74
   0   7   6   67.08    4.62
   0   7   6   67.92    4.77
   0  -7  -7   27.59    2.15
   0  -7  -7   26.12    2.19
   0   7   7   27.53    2.46
   0  -7  -7   30.56    2.44
   0  -7  -7   29.11    2.38
   0   7   7   29.49    2.38
   0  -7  -7   26.25    2.19
   0   7   7   31.86    3.11
   0   7   7   25.68    2.19
   0  -7  -7   25.90    2.21
   0   7   7   24.95    2.08
   0   7   7   25.40    2.22
   0   7   7   29.40    2.21
   0   7   8   81.29    5.53
   0  -7  -8   72.86    5.27
   0  -7  -8   78.88    5.40
   0  -7  -8   78.51    5.57
   0  -7  -8   77.60    5.33
   0  -7  -8   78.48    5.24
   0   7   8   79.02    5.34
   0  -7  -8   84.03    5.36
   0   7   8   75.34    5.32
   0  -7  -8   85.61    5.64
   0   7   8   75.28    5.38
   0   7   9   96.78    6.53
   0  -7  -9   86.22    6.17
   0   7   9   93.57    6.46
   0  -7  -9   90.10    6.19
   0   7   9   90.21    6.34
   0   7   9   99.84    6.42
   0   7   9   96.19    6.32
   0  -7  -9   87.94    6.24
   0  -7  -9  106.77    6.77
   0  -7  -9   98.54    6.37
   0  -7  -9   96.44    6.44
   0   7   9   91.34    6.29
   0  -7  -9  103.01    6.38
   0  -7  -9   97.71    6.71
   0  -7 -10   93.12    6.14
   0   7  10   89.45    6.22
   0  -7 -10   91.37    6.18
   0   7  10   92.64    6.36
   0  -7 -10   95.34    6.12
   0   7  10   93.47    6.28
   0  -7 -10   93.21    6.42
   0  -7 -10  100.19    6.35
   0  -7 -10   91.54    6.73
   0   7  10   90.43    6.22
   0   7  10   85.97    6.39
   0  -7 -10   85.63    6.60
   0   7  10   91.15    6.46
   0  -7 -10  100.87    6.35
   0  -7 -11   91.25    5.86
   0   7  11   77.70    5.92
   0  -7 -11   85.17    5.58
   0  -7 -11   89.67    6.06
   0  -7 -11   81.25    5.57
   0   7  11   88.15    5.79
   0   7  11   81.69    5.69
   0  -7 -11   84.19    5.66
   0   7  11   80.20    5.69
   0   7  11   83.43    5.90
   0   7  11   82.75    5.94
   0  -7 -11   77.01    6.18
   0  -7 -11   89.22    5.91
   0  -7 -11   74.56    6.18
   0   7  12   89.58    6.04
   0   7  12   90.84    6.29
   0  -7 -12   92.76    6.41
   0   7  12   88.72    6.32
   0  -7 -12   93.64    5.88
   0  -7 -12   85.34    5.84
   0  -7 -12   68.19    6.44
   0   7  12   86.19    6.26
   0  -7 -12   93.82    6.31
   0  -7 -12   76.09    6.45
   0  -7 -12   86.44    5.91
   0   7  12   86.62    5.99
   0  -7 -12   94.73    6.18
   0   7  12   88.44    6.00
   0  -7 -13  161.10   11.19
   0   7  13  168.18   11.11
   0   7  13  180.54   11.09
   0  -7 -13  162.44   10.62
   0   7  13  164.24   10.73
   0   7  13  173.36   10.73
   0   7  13  167.37   11.07
   0  -7 -13  161.20   11.02
   0   7  13  168.49   11.65
   0  -7 -13  139.99   11.12
   0   7  13  177.96   10.80
   0  -7 -13  121.97   11.22
   0  -7 -13  158.72   10.52
   0  -7 -13  179.10   10.61
   0  -7 -13  180.13   10.95
   0  -7 -14   76.95    5.45
   0  -7 -14   77.20    5.11
   0  -7 -14   67.31    5.82
   0   7  14   72.04    5.22
   0   7  14   70.59    5.19
   0   7  14   75.63    6.14
   0  -7 -14   72.54    5.11
   0   7  14   71.48    5.16
   0   7  14   80.02    5.66
   0   7  14   78.87    5.55
   0  -7 -14   73.66    5.01
   0  -7 -14   67.26    5.58
   0   7  14   73.75    5.60
   0  -7 -14   64.12    5.60
   0   7  15  106.06    7.39
   0   7  15  106.82    7.21
   0  -7 -15   85.69    7.15
   0  -7 -15   97.60    6.70
   0   7  15   95.81    7.77
   0  -7 -15   98.98    6.58
   0   7  15  100.38    7.26
   0  -7 -15   99.20    7.10
   0  -7 -15   95.67    7.65
   0  -7 -15   95.32    7.29
   0   7  15  102.12    6.88
   0  -7 -15   95.55    6.69
   0   7  15  108.72    6.84
   0   7  15   97.08    6.81
   0  -7 -16   47.91    3.68
   0   7  16   52.98    4.27
   0  -7 -16   44.12    4.60
   0   7  16   57.75    4.24
   0   7  16   49.62    3.75
   0   7  16   45.79    3.66
   0  -7 -16   38.34    3.89
   0   7  16   47.49    3.74
   0  -7 -16   41.52    4.16
   0  -7 -16   45.27    3.59
   0  -7 -16   47.37    3.49
   0   7  16   49.13    4.86
   0   7  16   47.04    4.19
   0   7  17  121.71    8.09
   0  -7 -17  102.33    8.65
   0  -7 -17   94.37    8.04
   0  -7 -17  111.54    7.33
   0   7  17  124.28    8.30
   0   7  17  108.46    8.84
   0  -7 -17  111.36    7.50
   0   7  17  119.16    7.59
   0  -7 -17   99.73    7.91
   0   7  17  103.33    7.59
   0   7  17  119.48    8.37
   0  -7 -17  107.42    7.57
   0   7  17  118.16    7.69
   0  -7 -18   37.16    3.14
   0  -7 -18   32.53    4.29
   0   7  18   34.07    4.31
   0   7  18   33.61    3.78
   0   7  18   35.78    3.64
   0  -7 -18   31.55    2.90
   0   7  18   35.20    3.11
   0  -7 -18   35.06    2.94
   0  -7 -18   24.81    3.35
   0  -7 -18   42.16    3.65
   0   7  18   36.13    3.16
   0  -7 -18   35.76    2.82
   0   7  18   33.62    3.40
   0   7  19   69.53    5.19
   0   7  19   67.26    5.58
   0  -7 -19   69.44    5.20
   0  -7 -19   63.05    5.59
   0   7  19   66.21    5.56
   0   7  19   57.61    6.38
   0  -7 -19   64.38    4.96
   0  -7 -19   55.51    6.32
   0  -7 -19   69.89    5.04
   0   7  19   72.93    5.84
   0  -7 -19   74.48    4.87
   0   7  19   82.70    6.30
   0  -7 -20   28.95    3.25
   0  -7 -20   27.91    2.60
   0  -7 -20   26.15    2.48
   0   7  20   27.85    3.53
   0   7  20   23.51    3.03
   0   7  20   22.03    3.00
   0  -7 -20   30.27    2.89
   0  -7 -21   59.88    4.95
   0   7  21   62.87    5.38
   0   8 -19   23.71    3.08
   0  -8  19   23.54    3.14
   0  -8  19   29.71    3.93
   0   8 -19   29.94    3.14
   0   8 -19   32.12    3.25
   0  -8  19   28.39    3.40
   0  -8  19   35.10    3.64
   0  -8  18  106.37    7.42
   0   8 -18   89.87    6.67
   0  -8  18   80.77    6.61
   0  -8  18   97.13    7.07
   0  -8  18  102.38    7.24
   0   8 -18   84.50    6.74
   0  -8  18   81.77    7.30
   0   8 -18   79.41    7.08
   0   8 -18   78.94    6.52
   0   8 -17    7.11    1.94
   0   8 -17   11.36    1.91
   0  -8  17   11.04    2.34
   0   8 -17    7.35    2.05
   0  -8  17   10.63    1.98
   0   8 -17    8.66    1.84
   0   8 -17    8.09    1.72
   0  -8  17   10.51    2.10
   0  -8  17    8.67    1.75
   0  -8  17   11.24    2.02
   0  -8  16  161.30   10.23
   0  -8  16  152.59    9.93
   0   8 -16  133.91   10.06
   0  -8  16  141.05   10.30
   0   8 -16  143.82    9.69
   0   8 -16  115.14    9.45
   0   8 -16  127.26    9.67
   0   8 -16  138.43    9.58
   0  -8  16  156.07   10.14
   0  -8  16  143.74    9.71
   0   8 -15   20.70    2.52
   0   8 -15   23.98    2.20
   0  -8  15   31.68    2.96
   0  -8  15   35.12    3.24
   0   8 -15   23.14    2.60
   0  -8  15   29.30    3.24
   0   8 -15   23.33    2.71
   0   8 -15   22.64    2.74
   0  -8  15   32.38    3.13
   0   8 -15   22.91    3.05
   0  -8  15   22.28    2.66
   0   8 -14  226.69   15.22
   0   8 -14  256.99   15.94
   0   8 -14  223.87   16.09
   0   8 -14  218.17   15.63
   0  -8  14  273.29   16.23
   0  -8  14  273.08   16.21
   0  -8  14  263.99   15.94
   0  -8  14  239.81   16.24
   0   8 -14  226.29   15.70
   0   8 -14  243.97   15.73
   0  -8  14  259.58   15.86
   0   8 -13    2.89    1.27
   0   8 -13    4.28    1.26
   0   8 -13    4.37    1.37
   0   8 -13    3.94    0.94
   0  -8  13    1.72    1.10
   0   8 -13    2.11    1.28
   0  -8  13    5.57    1.45
   0  -8  13    5.09    1.27
   0   8 -13    5.05    1.28
   0  -8  13    5.22    1.54
   0   8 -13    2.95    1.40
   0  -8  13    5.72    1.43
   0   8 -12  330.92   21.68
   0   8 -12  342.87   21.48
   0  -8  12  357.79   21.52
   0   8 -12  322.63   21.38
   0   8 -12  321.89   21.45
   0   8 -12  326.56   21.02
   0   8 -12  351.44   21.57
   0  -8  12  371.82   21.81
   0  -8  12  313.58   21.73
   0  -8  12  348.19   21.53
   0  -8  12  363.51   21.76
   0   8 -11   35.49    3.07
   0  -8  11   31.80    3.01
   0  -8  11   32.76    2.97
   0   8 -11   27.94    2.89
   0  -8  11   37.68    3.27
   0   8 -11   36.17    3.18
   0   8 -11   33.56    2.91
   0   8 -11   35.80    3.00
   0   8 -11   29.83    2.54
   0  -8  11   33.01    2.90
   0  -8  10  550.48   36.93
   0   8 -10  633.15   36.89
   0  -8  10  623.82   36.94
   0   8 -10  614.62   36.86
   0  -8  10  634.76   36.87
   0  -8  10  600.67   36.71
   0   8 -10  610.38   37.02
   0   8 -10  571.17   36.70
   0   8 -10  586.42   36.76
   0   8 -10  561.58   36.39
   0  -8   9    4.39    1.08
   0   8  -9    5.82    1.09
   0  -8   9    2.44    1.00
   0   8  -9    4.76    1.13
   0   8  -9    4.02    1.14
   0  -8   9    3.87    0.97
   0  -8   9    5.26    1.16
   0   8  -9    4.71    1.35
   0   8  -9    5.07    1.14
   0   8  -9    3.85    1.12
   0   8  -9    3.57    0.80
   0  -8   8  761.50   47.56
   0  -8   8  697.41   47.45
   0   8  -8  770.14   47.51
   0   8  -8  831.69   47.52
   0   8  -8  783.51   47.64
   0  -8   8  789.83   47.48
   0  -8   8  790.63   47.50
   0   8  -8  758.36   47.69
   0   8  -8  770.39   47.17
   0   8  -8  757.76   47.42
   0  -8   8  802.41   47.34
   0  -8   7    0.60    0.79
   0   8  -7    1.75    1.06
   0  -8   7    0.47    0.75
   0  -8   7    0.62    0.61
   0   8  -7    0.30    0.75
   0   8  -7    1.18    0.81
   0   8  -7    0.97    0.74
   0   8  -7    1.01    0.81
   0   8  -7    0.41    0.59
   0   8  -7    3.33    1.00
   0  -8   7    0.33    0.61
   0  -8   6 1158.45   70.22
   0   8  -6 1216.51   70.14
   0  -8   6 1125.76   70.38
   0  -8   6 1186.38   70.36
   0   8  -6 1114.66   70.14
   0   8  -6 1138.47   70.58
   0   8  -6 1170.66   70.40
   0  -8   6 1138.52   70.45
   0   8  -6 1157.21   70.46
   0   8  -6 1141.40   70.52
   0  -8   5    9.85    1.40
   0  -8   5   12.57    1.46
   0  -8   5   12.83    1.48
   0   8  -5   12.06    1.36
   0   8  -5   14.57    1.28
   0  -8   5   12.30    1.29
   0  -8   5   12.86    1.40
   0   8  -5   11.87    1.31
   0   8  -5   11.84    1.14
   0   8  -5   13.64    1.57
   0  -8   4 1357.20   81.53
   0  -8   4 1367.87   81.40
   0   8  -4 1229.92   81.29
   0   8  -4 1344.23   81.62
   0   8  -4 1411.80   81.21
   0   8  -4 1338.75   81.17
   0  -8   4 1365.60   81.49
   0  -8   4 1303.46   81.50
   0  -8   4 1331.83   81.32
   0   8  -4 1308.48   81.40
   0   8  -4 1341.72   81.51
   0   8  -4 1371.26   81.07
   0   8  -3   28.14    2.48
   0  -8   3   34.13    2.66
   0   8  -3   32.56    2.29
   0  -8   3   27.22    2.50
   0  -8   3   30.11    2.45
   0  -8   3   32.55    2.57
   0  -8   3   33.99    2.49
   0   8  -3   33.61    2.32
   0   8  -3   32.58    2.21
   0   8  -3   28.80    2.43
   0   8  -3   30.83    2.65
   0   8  -3   35.84    2.66
   0   8  -2 1903.54  116.64
   0   8  -2 2118.84  116.77
   0   8  -2 1943.46  117.05
   0   8  -2 1943.29  117.14
   0  -8   2 1843.26  117.00
   0   8  -2 1983.32  116.75
   0   8  -2 1910.55  117.12
   0   8  -2 1806.36  116.70
   0   8  -2 1821.42  116.91
   0  -8   2 2051.43  116.96
   0  -8   2 2053.51  117.00
   0  -8   2 1853.99  117.00
   0  -8   1  175.73   10.33
   0   8  -1  177.09   10.02
   0  -8   1  144.56   10.19
   0   8  -1  138.15    9.90
   0   8  -1  168.94    9.97
   0  -8   1  152.76   10.23
   0  -8   1  171.68   10.19
   0   8  -1  165.42   10.38
   0   8  -1  156.41   10.20
   0   8  -1  150.64    9.90
   0   8  -1  171.36   10.24
   0   8  -1  163.90   10.37
   0  -8   1  163.66   10.00
   0   8   0 1973.28  126.61
   0  -8   0 2117.70  126.96
   0  -8   0 2171.43  126.98
   0   8   0 2030.39  126.95
   0  -8   0 2128.44  126.66
   0   8   0 2075.98  126.87
   0   8   0 2302.44  126.67
   0  -8   0 2033.45  126.87
   0   8   0 2015.56  126.63
   0  -8   0 2111.92  126.93
   0  -8   0 2002.77  126.84
   0  -8   0 2255.37  126.88
   0   8   0 2101.70  126.57
   0  -8  -1  370.60   24.21
   0   8   1  418.43   23.96
   0  -8  -1  384.19   24.15
   0   8   1  374.67   23.87
   0   8   1  382.05   24.16
   0   8   1  386.10   24.15
   0  -8  -1  455.43   24.29
   0  -8  -1  371.41   24.06
   0   8   1  388.17   24.19
   0   8   1  394.89   24.04
   0  -8  -1  391.19   24.21
   0  -8  -1  402.93   23.96
   0   8   1  380.90   23.83
   0   8   2 1780.49  104.86
   0  -8  -2 1693.45  104.81
   0  -8  -2 1745.75  104.61
   0   8   2 1868.11  104.64
   0   8   2 1715.32  104.50
   0   8   2 1708.42  104.79
   0   8   2 1687.05  104.49
   0  -8  -2 1728.45  104.78
   0   8   2 1647.35  104.77
   0  -8  -2 2136.83  105.18
   0   8   2 1676.12  104.79
   0  -8  -2 1596.00  104.68
   0  -8  -2 1711.77  104.87
   0  -8  -3  516.69   31.90
   0   8   3  512.58   31.89
   0   8   3  518.70   32.08
   0   8   3  569.62   31.81
   0  -8  -3  522.04   31.87
   0   8   3  503.73   31.87
   0  -8  -3  484.68   31.63
   0   8   3  524.09   31.68
   0   8   3  497.33   31.66
   0  -8  -3  462.15   31.75
   0   8   3  543.84   31.62
   0  -8  -3  527.04   31.99
   0  -8  -3  666.78   32.58
   0   8   3  522.09   31.91
   0   8   4 1124.97   71.67
   0   8   4 1150.42   71.92
   0   8   4 1254.42   71.66
   0   8   4 1155.74   72.21
   0   8   4 1260.40   71.85
   0  -8  -4 1214.44   72.01
   0   8   4 1177.82   71.90
   0  -8  -4 1166.95   71.85
   0   8   4 1147.88   71.86
   0  -8  -4 1072.44   71.68
   0   8   4 1286.85   71.88
   0  -8  -4 1104.79   71.80
   0  -8  -4 1159.16   71.87
   0   8   5  398.67   25.94
   0  -8  -5  430.68   25.88
   0  -8  -5  389.23   25.78
   0   8   5  452.59   25.69
   0   8   5  456.28   25.95
   0  -8  -5  415.34   25.98
   0   8   5  403.89   25.82
   0   8   5  482.49   26.09
   0   8   5  433.49   25.90
   0   8   5  408.71   25.65
   0  -8  -5  380.31   25.69
   0  -8  -5  408.65   25.81
   0   8   6 1037.62   60.22
   0  -8  -6  927.20   59.99
   0   8   6 1033.17   60.22
   0   8   6  920.34   59.83
   0   8   6  947.15   60.05
   0  -8  -6 1010.89   60.23
   0   8   6 1023.39   59.92
   0   8   6 1176.62   60.62
   0   8   6  961.90   60.03
   0  -8  -6  970.70   60.09
   0  -8  -6  993.41   60.01
   0  -8  -7  477.11   30.39
   0  -8  -7  485.23   30.34
   0  -8  -7  530.58   30.68
   0  -8  -7  505.88   30.42
   0   8   7  525.83   30.48
   0   8   7  510.26   30.67
   0   8   7  490.35   30.33
   0   8   7  424.67   30.38
   0   8   7  500.15   30.45
   0  -8  -7  513.16   30.56
   0   8   7  497.82   30.60
   0  -8  -7  502.29   30.47
   0  -8  -8  736.64   44.09
   0   8   8  747.71   44.52
   0  -8  -8  676.11   44.11
   0   8   8  740.28   44.39
   0  -8  -8  754.77   44.42
   0  -8  -8  772.45   44.49
   0  -8  -8  701.55   44.13
   0  -8  -8  723.84   44.15
   0   8   8  697.01   44.16
   0   8   8  735.69   44.14
   0  -8  -8  731.24   44.23
   0   8   8  694.42   44.20
   0  -8  -9  376.72   23.46
   0   8   9  398.64   23.66
   0   8   9  367.89   23.55
   0   8   9  378.87   23.82
   0  -8  -9  378.09   23.92
   0  -8  -9  374.94   23.60
   0  -8  -9  368.65   23.60
   0   8   9  395.14   24.06
   0  -8  -9  401.48   24.01
   0   8   9  386.13   23.64
   0  -8  -9  411.74   23.76
   0   8   9  347.57   23.60
   0  -8  -9  383.41   23.57
   0   8  10  529.51   31.79
   0   8  10  512.14   31.71
   0   8  10  476.38   31.82
   0   8  10  480.32   31.60
   0  -8 -10  522.15   31.53
   0  -8 -10  537.90   31.87
   0  -8 -10  509.57   31.64
   0  -8 -10  535.84   32.23
   0  -8 -10  494.94   31.55
   0   8  10  533.45   31.96
   0  -8 -10  526.53   32.15
   0   8  10  505.17   31.68
   0  -8 -10  522.03   31.74
   0  -8 -10  546.22   31.77
   0  -8 -11  392.89   23.97
   0  -8 -11  380.70   23.81
   0   8  11  388.67   24.06
   0  -8 -11  362.19   24.41
   0   8  11  403.26   24.20
   0   8  11  381.46   23.93
   0  -8 -11  385.06   23.71
   0  -8 -11  371.31   23.74
   0   8  11  387.36   23.90
   0   8  11  383.33   24.14
   0  -8 -11  395.50   24.53
   0   8  11  359.25   23.81
   0  -8 -11  399.03   24.03
   0  -8 -11  411.10   24.19
   0  -8 -12  237.52   15.30
   0   8  12  245.74   15.44
   0  -8 -12  245.19   15.45
   0   8  12  226.73   15.09
   0  -8 -12  223.72   15.70
   0   8  12  258.15   15.21
   0  -8 -12  254.73   15.28
   0   8  12  229.65   15.05
   0  -8 -12  228.71   15.01
   0   8  12  245.56   15.38
   0   8  12  231.84   15.39
   0  -8 -12  235.20   14.97
   0  -8 -12  213.63   15.68
   0  -8 -12  252.37   14.97
   0  -8 -13  165.30   14.14
   0   8  13  204.85   13.60
   0  -8 -13  185.88   14.08
   0   8  13  218.63   13.94
   0  -8 -13  234.63   13.47
   0  -8 -13  217.12   14.03
   0   8  13  217.02   13.55
   0  -8 -13  209.06   13.87
   0   8  13  201.95   13.89
   0   8  13  223.08   13.95
   0   8  13  224.18   13.64
   0  -8 -13  206.64   13.40
   0  -8 -13  215.44   13.51
   0  -8 -13  221.89   13.77
   0   8  14  273.99   16.03
   0   8  14  247.59   16.32
   0   8  14  242.66   15.92
   0  -8 -14  250.73   15.82
   0  -8 -14  258.33   16.60
   0  -8 -14  253.39   15.73
   0   8  14  248.30   15.85
   0  -8 -14  243.29   16.27
   0   8  14  274.17   16.36
   0  -8 -14  210.83   16.34
   0  -8 -14  274.46   15.80
   0  -8 -14  256.25   16.13
   0   8  14  277.52   16.45
   0   8  15  178.03   11.81
   0  -8 -15  178.85   11.31
   0  -8 -15  152.68   11.80
   0   8  15  195.32   12.02
   0  -8 -15  165.72   12.16
   0   8  15  191.43   12.00
   0   8  15  175.97   11.48
   0  -8 -15  169.73   11.20
   0   8  15  181.13   11.38
   0  -8 -15  170.52   11.68
   0  -8 -15  179.34   11.35
   0   8  15  171.54   11.46
   0   8  15  172.47   12.52
   0  -8 -16   71.48    5.26
   0   8  16   77.73    5.45
   0   8  16   83.83    5.88
   0   8  16   84.72    6.68
   0   8  16   73.89    5.31
   0   8  16   64.59    5.34
   0  -8 -16   76.85    5.17
   0  -8 -16   71.82    5.67
   0  -8 -16   69.05    6.19
   0   8  16   75.41    5.93
   0   8  16   78.95    5.92
   0  -8 -16   75.16    5.30
   0  -8 -16   71.37    5.91
   0   8  17   56.95    4.57
   0   8  17   53.90    4.64
   0  -8 -17   44.71    4.30
   0  -8 -17   48.13    5.01
   0   8  17   63.82    4.92
   0  -8 -17   51.99    3.81
   0  -8 -17   54.05    4.01
   0   8  17   51.60    4.11
   0   8  17   51.77    4.10
   0  -8 -17   44.19    4.51
   0  -8 -17   51.32    4.00
   0   8  17   49.48    5.23
   0  -8 -18   48.00    4.66
   0   8  18   53.20    5.53
   0   8  18   50.33    4.33
   0   8  18   57.09    4.79
   0  -8 -18   60.70    4.42
   0  -8 -18   45.31    4.76
   0  -8 -18   50.24    5.40
   0   8  18   62.09    5.17
   0  -8 -18   58.41    4.07
   0   8  18   71.18    5.19
   0   8  18   57.89    4.43
   0  -8 -18   53.32    4.22
   0  -8 -19   50.05    3.80
   0   8  19   56.53    4.65
   0  -8 -19   48.21    3.79
   0   8  19   46.79    4.32
   0   8  19   38.05    5.00
   0   8  19   55.60    4.48
   0   8  19   45.30    3.92
   0  -8 -19   39.56    3.78
   0   8  19   51.86    4.88
   0  -8 -19   37.78    4.94
   0  -8 -19   39.59    4.23
   0  -8 -19   51.83    3.63
   0   8  20    4.62    1.97
   0  -8 -20    5.09    1.20
   0   8  20    3.84    1.75
   0  -8 -20    5.24    1.25
   0  -8 -20    2.68    1.42
   0   8  20    5.78    1.67
   0  -8 -21   16.89    2.23
   0   8  21   14.11    2.44
   0   9 -19   43.68    4.11
   0  -9  19   39.60    4.04
   0   9 -19   45.34    4.33
   0  -9  18   52.84    5.11
   0  -9  18   61.24    5.17
   0  -9  18   58.35    4.83
   0   9 -18   48.71    4.59
   0  -9  18   50.70    5.25
   0   9 -18   52.97    5.15
   0   9 -18   54.41    4.85
   0  -9  18   52.02    4.81
   0   9 -18   52.02    4.65
   0   9 -17   37.28    4.19
   0  -9  17   45.78    4.56
   0  -9  17   47.55    4.33
   0  -9  17   41.08    3.99
   0  -9  17   33.66    3.75
   0   9 -17   41.10    3.75
   0  -9  17   51.21    4.36
   0   9 -17   36.75    3.84
   0   9 -17   37.81    3.83
   0  -9  16   61.15    4.97
   0   9 -16   46.82    4.59
   0   9 -16   62.69    5.39
   0  -9  16   54.63    5.28
   0  -9  16   70.52    5.36
   0   9 -16   58.55    4.93
   0   9 -16   58.26    4.75
   0  -9  16   64.69    4.98
   0   9 -16   52.92    4.78
   0  -9  16   58.81    5.15
   0  -9  15   52.69    4.45
   0   9 -15   49.11    3.54
   0   9 -15   44.20    4.08
   0  -9  15   50.22    4.17
   0   9 -15   42.62    4.38
   0  -9  15   41.05    4.01
   0  -9  15   51.45    4.58
   0   9 -15   42.29    3.88
   0   9 -15   41.64    3.92
   0  -9  15   56.36    4.49
   0   9 -15   40.26    3.92
   0  -9  14   49.63    4.21
   0  -9  14   54.42    4.52
   0  -9  14   49.13    4.20
   0   9 -14   48.18    4.11
   0   9 -14   44.15    4.44
   0   9 -14   49.53    3.71
   0  -9  14   55.73    4.50
   0  -9  14   48.91    4.58
   0   9 -14   45.20    4.37
   0   9 -14   55.22    4.36
   0   9 -14   50.91    4.29
   0   9 -14   46.69    4.15
   0   9 -13   47.94    4.07
   0  -9  13   57.82    4.28
   0   9 -13   48.21    4.12
   0  -9  13   59.36    4.54
   0   9 -13   51.16    3.72
   0   9 -13   50.88    4.23
   0  -9  13   45.45    4.38
   0   9 -13   46.62    4.32
   0   9 -13   47.43    4.13
   0  -9  13   44.43    4.07
   0  -9  13   53.12    4.39
   0  -9  12   43.37    3.76
   0   9 -12   43.35    3.81
   0   9 -12   59.22    4.16
   0   9 -12   44.02    3.88
   0  -9  12   39.92    4.03
   0  -9  12   45.85    3.88
   0   9 -12   44.94    3.45
   0   9 -12   50.83    4.21
   0  -9  12   49.33    4.06
   0  -9  11   44.57    3.99
   0   9 -11   44.09    3.79
   0  -9  11   51.85    4.03
   0   9 -11   46.20    3.48
   0   9 -11   43.56    3.98
   0  -9  11   56.05    3.93
   0  -9  11   44.90    3.85
   0   9 -11   43.25    3.81
   0   9 -11   44.97    3.88
   0  -9  10   70.74    5.17
   0   9 -10   74.80    5.24
   0   9 -10   60.25    4.67
   0  -9  10   66.02    4.97
   0   9 -10   66.15    5.07
   0   9 -10   72.41    5.18
   0  -9  10   68.32    5.11
   0   9 -10   73.33    5.39
   0  -9   9   10.71    1.56
   0   9  -9   12.25    1.72
   0  -9   9    9.44    1.56
   0   9  -9   11.86    1.79
   0   9  -9   12.86    1.64
   0  -9   9   17.11    1.83
   0   9  -9   11.48    1.35
   0   9  -9   10.13    1.76
   0   9  -9   10.83    1.60
   0  -9   9   11.41    1.48
   0   9  -8  102.56    6.90
   0   9  -8  106.76    6.60
   0   9  -8   99.61    7.04
   0   9  -8  100.57    7.13
   0   9  -8   92.63    6.86
   0   9  -8   93.03    6.52
   0   9  -8   90.82    6.75
   0  -9   8   95.64    6.65
   0  -9   8   93.93    6.91
   0  -9   8  101.64    6.88
   0  -9   8  101.02    6.85
   0  -9   7    8.13    1.15
   0   9  -7    7.02    1.28
   0   9  -7    8.44    1.27
   0   9  -7    8.27    1.10
   0   9  -7    6.89    1.22
   0  -9   7   10.32    1.31
   0  -9   7    9.13    1.32
   0  -9   7   10.12    1.48
   0   9  -7    8.55    1.41
   0   9  -7    7.92    1.09
   0   9  -7    6.64    1.43
   0  -9   7    5.49    1.19
   0   9  -7    7.35    1.14
   0  -9   6   49.16    3.74
   0   9  -6   48.05    3.70
   0   9  -6   52.39    4.10
   0  -9   6   54.48    3.92
   0  -9   6   50.06    3.93
   0  -9   6   49.36    3.97
   0   9  -6   43.95    3.74
   0  -9   6   59.24    4.08
   0   9  -6   49.63    4.01
   0   9  -6   56.88    3.68
   0   9  -6   55.61    3.98
   0  -9   5    0.69    0.69
   0   9  -5   -0.05    0.53
   0   9  -5    0.07    0.60
   0  -9   5   -0.37    0.72
   0  -9   5    0.31    0.62
   0   9  -5   -0.10    0.84
   0   9  -5    0.09    0.65
   0  -9   5   -0.36    0.69
   0   9  -5   -0.04    0.40
   0   9  -5   -0.15    0.63
   0  -9   5    0.34    0.56
   0  -9   4   39.34    3.07
   0  -9   4   36.89    3.18
   0   9  -4   41.17    3.32
   0   9  -4   43.48    2.90
   0  -9   4   41.49    3.20
   0   9  -4   41.82    2.87
   0   9  -4   41.25    3.25
   0  -9   4   43.13    3.29
   0  -9   4   43.20    3.09
   0   9  -4   38.26    3.10
   0   9  -4   37.77    2.73
   0   9  -4   38.73    3.05
   0  -9   3    0.86    0.62
   0   9  -3    1.21    0.67
   0   9  -3    0.53    0.57
   0   9  -3    1.57    0.82
   0  -9   3    0.77    0.68
   0  -9   3    1.31    0.56
   0   9  -3    0.89    0.65
   0   9  -3    1.25    0.39
   0  -9   3    0.88    0.58
   0   9  -3    1.30    0.49
   0  -9   3    0.75    0.60
   0   9  -3    0.51    0.42
   0   9  -2    3.88    0.93
   0   9  -2    4.18    0.97
   0   9  -2    3.16    0.79
   0  -9   2    3.24    0.80
   0  -9   2    3.93    0.87
   0   9  -2    4.66    0.86
   0  -9   2    3.38    0.80
   0   9  -2    4.53    0.66
   0  -9   2    3.79    0.75
   0   9  -2    2.87    0.56
   0   9  -2    3.66    0.53
   0   9  -2    3.18    0.82
   0   9  -2    4.46    0.93
   0  -9   1    6.75    0.97
   0   9  -1    6.81    0.77
   0   9  -1    7.18    0.82
   0   9  -1    7.09    1.15
   0   9  -1    6.42    0.74
   0   9  -1    6.37    1.00
   0  -9   1    7.05    0.85
   0  -9   1    6.33    0.97
   0  -9   1    6.93    1.08
   0   9  -1    6.37    1.11
   0   9  -1    7.85    1.03
   0   9  -1    5.51    0.73
   0  -9   1    6.62    1.03
   0  -9   0   15.41    1.52
   0   9   0   13.37    1.50
   0  -9   0   13.66    1.42
   0   9   0   11.73    1.13
   0  -9   0   14.62    1.45
   0   9   0   15.11    1.21
   0  -9   0   11.30    1.19
   0   9   0   12.13    1.15
   0   9   0   12.14    1.09
   0  -9   0   10.75    1.37
   0   9   0   11.69    1.35
   0  -9   0   12.11    1.33
   0  -9   0   12.06    1.40
   0  -9  -1    4.60    0.78
   0   9   1    5.72    0.75
   0   9   1    4.44    0.66
   0  -9  -1    4.59    0.83
   0  -9  -1    5.33    0.94
   0   9   1    5.78    0.96
   0  -9  -1    3.16    0.80
   0   9   1    4.63    0.79
   0   9   1    4.58    0.61
   0  -9  -1    4.49    0.93
   0   9   1    4.13    0.87
   0   9   1    6.26    0.97
   0  -9  -1    4.22    0.92
   0  -9  -1    3.20    0.77
   0   9   2    4.54    0.64
   0   9   2    5.24    0.90
   0   9   2    4.53    0.75
   0   9   2    4.20    0.90
   0  -9  -2    4.61    0.83
   0  -9  -2    4.47    0.81
   0  -9  -2    3.09    0.82
   0  -9  -2    5.94    1.08
   0   9   2    4.09    0.63
   0  -9  -2    4.66    0.95
   0   9   2    4.68    0.85
   0  -9  -2    3.49    0.81
   0   9   2    4.16    0.88
   0   9   2    6.34    0.98
   0   9   3    0.68    0.56
   0  -9  -3    0.67    0.62
   0  -9  -3    0.68    0.93
   0  -9  -3    1.50    0.62
   0  -9  -3   -0.19    0.48
   0   9   3    0.66    0.41
   0   9   3    0.30    0.49
   0   9   3    1.13    0.57
   0   9   3    1.25    0.66
   0  -9  -3    0.46    0.58
   0   9   3   -0.09    0.77
   0   9   3    0.68    0.45
   0   9   4    0.81    0.52
   0  -9  -4    1.56    1.10
   0   9   4    0.76    0.53
   0   9   4    0.63    0.43
   0  -9  -4    0.50    0.63
   0  -9  -4    0.81    0.55
   0  -9  -4    0.94    0.70
   0   9   4    0.20    0.83
   0   9   4    0.85    0.59
   0   9   4    0.71    0.58
   0   9   4    0.87    0.63
   0  -9  -4    1.22    0.59
   0  -9  -4    1.29    0.58
   0   9   5   37.86    3.01
   0   9   5   40.09    3.15
   0   9   5   35.24    2.99
   0  -9  -5   38.71    3.02
   0   9   5   45.97    3.11
   0  -9  -5   46.33    3.80
   0  -9  -5   34.61    2.85
   0  -9  -5   40.04    3.15
   0   9   5   41.88    3.08
   0   9   5   40.12    2.80
   0  -9  -5   34.99    2.94
   0  -9  -5   37.70    2.99
   0   9   6   20.37    1.99
   0  -9  -6   20.30    1.97
   0   9   6   25.56    2.23
   0   9   6   22.52    2.10
   0   9   6   24.95    1.90
   0   9   6   27.37    2.33
   0  -9  -6   19.23    1.94
   0  -9  -6   21.70    2.11
   0   9   6   20.98    1.99
   0  -9  -6   23.99    2.08
   0   9   7   47.59    3.67
   0   9   7   49.97    3.85
   0   9   7   47.39    3.50
   0  -9  -7   53.81    3.91
   0   9   7   55.63    3.91
   0  -9  -7   51.03    3.62
   0   9   7   48.03    3.65
   0  -9  -7   51.27    3.68
   0  -9  -7   47.30    3.73
   0   9   7   41.98    3.61
   0  -9  -7   48.68    3.64
   0   9   8   17.53    1.82
   0  -9  -8   19.25    1.99
   0  -9  -8   17.79    1.75
   0  -9  -8   17.37    1.72
   0   9   8   17.90    1.96
   0   9   8   18.59    1.81
   0  -9  -8   19.64    1.95
   0  -9  -8   14.48    1.67
   0   9   8   16.48    2.01
   0   9   8   20.65    1.78
   0  -9  -9  139.17    9.09
   0  -9  -9  127.07    8.93
   0   9   9  144.00    9.28
   0   9   9  135.99    9.06
   0   9   9  141.78    9.43
   0  -9  -9  132.07    8.98
   0  -9  -9  132.24    8.89
   0  -9  -9  143.88    9.33
   0  -9  -9  136.51    8.98
   0  -9  -9  149.91    9.41
   0   9   9  137.23    8.97
   0   9   9  136.86    9.02
   0   9  10   28.65    2.57
   0   9  10   32.05    2.65
   0  -9 -10   34.44    3.03
   0  -9 -10   32.88    2.69
   0  -9 -10   31.40    2.98
   0  -9 -10   32.98    2.75
   0  -9 -10   29.34    2.48
   0  -9 -10   31.46    2.59
   0  -9 -10   36.30    2.72
   0   9  10   31.20    3.03
   0  -9 -10   29.85    2.50
   0   9  10   29.18    2.55
   0   9  10   29.94    2.73
   0   9  10   31.22    2.83
   0   9  10   26.36    2.58
   0   9  11  118.15    7.88
   0   9  11  110.80    7.73
   0   9  11  126.62    8.13
   0   9  11  109.52    7.66
   0   9  11  109.57    7.77
   0  -9 -11  120.53    7.98
   0  -9 -11  111.21    8.23
   0  -9 -11  115.69    7.81
   0   9  11  118.57    7.98
   0  -9 -11  113.36    7.63
   0  -9 -11  116.56    7.82
   0   9  11  118.40    8.38
   0  -9 -11  115.64    8.29
   0  -9 -11  112.89    7.69
   0  -9 -11  122.21    7.63
   0  -9 -12   27.42    2.50
   0   9  12   26.20    2.33
   0   9  12   24.25    2.54
   0   9  12   28.50    3.06
   0  -9 -12   26.42    2.21
   0  -9 -12   24.26    2.28
   0  -9 -12   25.32    2.91
   0  -9 -12   26.03    2.48
   0   9  12   28.59    2.61
   0   9  12   32.69    2.79
   0  -9 -12   29.74    2.69
   0   9  12   25.91    2.41
   0  -9 -12   21.56    2.81
   0   9  12   25.42    2.36
   0  -9 -12   26.10    2.26
   0   9  13  141.10    9.29
   0  -9 -13  138.67    8.80
   0  -9 -13  141.60    9.28
   0  -9 -13  109.20    9.54
   0   9  13  135.96    9.31
   0  -9 -13  150.24    9.52
   0   9  13  136.21    9.05
   0  -9 -13  144.15    9.17
   0   9  13  140.10    9.03
   0   9  13  137.19    9.33
   0  -9 -13  125.64    9.58
   0  -9 -13  130.26    8.80
   0  -9 -13  129.33    8.87
   0   9  13  132.32    8.90
   0   9  14   26.49    2.62
   0   9  14   20.70    2.18
   0  -9 -14   22.56    2.48
   0  -9 -14   23.13    2.36
   0  -9 -14   15.53    2.80
   0  -9 -14   20.48    2.62
   0   9  14   23.42    2.27
   0  -9 -14   21.68    2.12
   0  -9 -14   25.35    2.11
   0   9  14   25.68    2.55
   0  -9 -14   15.19    2.56
   0   9  14   23.06    2.46
   0  -9 -14   22.84    2.05
   0   9  14   19.87    2.08
   0  -9 -15  123.71    8.12
   0   9  15  128.96    8.76
   0   9  15  131.06    8.82
   0   9  15  117.23    8.33
   0  -9 -15  123.39    8.98
   0   9  15  117.09    8.68
   0  -9 -15  124.19    8.16
   0   9  15  122.98    8.20
   0   9  15  124.91    8.36
   0  -9 -15  123.04    8.22
   0  -9 -15  131.76    8.64
   0  -9 -15  110.39    8.71
   0  -9 -16   39.51    2.92
   0   9  16   32.92    3.50
   0  -9 -16   31.37    3.48
   0  -9 -16   34.07    3.36
   0   9  16   35.35    3.10
   0   9  16   35.92    3.15
   0   9  16   38.54    3.59
   0   9  16   34.11    3.45
   0  -9 -16   38.42    3.05
   0  -9 -16   37.49    2.99
   0  -9 -16   28.96    3.67
   0  -9 -17  119.04    9.91
   0  -9 -17  131.27    8.93
   0  -9 -17  117.34    9.53
   0  -9 -17  131.02    8.93
   0   9  17  141.77    9.67
   0   9  17  141.03    9.52
   0   9  17  138.63    9.12
   0   9  17  137.94    9.12
   0  -9 -17  127.90    9.36
   0   9  17  153.31    9.86
   0  -9 -17  134.07    8.77
   0  -9 -18   16.19    3.12
   0   9  18   17.15    2.70
   0  -9 -18   14.35    2.31
   0   9  18   15.01    3.21
   0  -9 -18   16.93    1.77
   0   9  18   18.43    2.57
   0   9  18   15.32    2.03
   0  -9 -18   13.95    2.57
   0  -9 -18   15.48    1.95
   0   9  18   15.18    2.01
   0  -9 -18   17.35    1.98
   0   9  18   16.58    2.40
   0   9  19   93.26    7.40
   0  -9 -19   92.71    7.43
   0  -9 -19   94.91    6.90
   0   9  19  104.03    7.40
   0   9  19  104.10    7.86
   0  -9 -19   98.81    6.85
   0   9  19   98.71    7.62
   0  -9 -20   25.02    2.51
   0  -9 -20   23.54    2.48
   0   9  20   23.10    2.96
   0  -9 -20   23.11    2.60
   0   9  20   26.95    3.02
   0   9  21   67.59    5.43
   0  -9 -21   57.27    4.86
   0 -10  19    0.32    1.47
   0  10 -19   -0.15    1.48
   0  10 -18   56.06    5.17
   0 -10  18   61.77    5.18
   0  10 -18   66.38    5.25
   0  10 -18   55.02    4.99
   0  10 -17    2.06    1.64
   0  10 -17    3.84    1.77
   0 -10  17    6.21    1.93
   0 -10  17    9.09    2.11
   0 -10  17    3.78    1.62
   0  10 -17    4.85    1.59
   0  10 -17    4.32    1.68
   0  10 -16   67.65    6.12
   0 -10  16  102.57    6.89
   0  10 -16   70.17    6.61
   0 -10  16   98.11    6.86
   0 -10  16   79.55    6.27
   0  10 -16   78.25    6.31
   0 -10  16   82.41    6.35
   0  10 -16   79.80    6.28
   0 -10  15   23.90    2.78
   0 -10  15   20.97    2.51
   0 -10  15   20.92    2.66
   0 -10  15   13.58    2.25
   0  10 -15   16.28    2.37
   0  10 -15   16.27    2.38
   0  10 -15   14.31    2.45
   0  10 -15   14.09    2.56
   0  10 -15   16.08    2.30
   0 -10  14  141.93   10.16
   0  10 -14  151.01   10.31
   0 -10  14  176.10   10.67
   0  10 -14  136.06   10.15
   0  10 -14  138.24    9.60
   0 -10  14  142.93   10.18
   0  10 -14  147.14   10.48
   0  10 -14  147.55   10.20
   0 -10  14  172.91   10.71
   0  10 -13   24.18    2.76
   0  10 -13   18.91    2.58
   0 -10  13   33.14    3.09
   0 -10  13   27.86    2.71
   0 -10  13   22.83    2.67
   0  10 -13   23.41    2.88
   0  10 -13   26.89    2.67
   0  10 -13   20.79    2.18
   0 -10  13   25.78    2.82
   0  10 -12  218.42   14.96
   0  10 -12  260.68   15.22
   0  10 -12  217.55   14.50
   0 -10  12  214.32   14.95
   0  10 -12  233.90   15.08
   0 -10  12  241.32   15.21
   0  10 -12  241.04   15.36
   0 -10  12  223.85   14.90
   0 -10  11    8.26    1.54
   0  10 -11    8.55    1.27
   0  10 -11    5.88    1.57
   0 -10  11    8.84    1.42
   0 -10  11    7.59    1.52
   0  10 -11    6.08    1.42
   0  10 -11    7.89    1.53
   0  10 -11    7.34    1.49
   0 -10  10  351.19   22.40
   0  10 -10  334.86   22.25
   0  10 -10  367.76   22.54
   0  10 -10  366.37   21.92
   0  10 -10  361.40   22.59
   0 -10  10  363.59   22.11
   0  10 -10  309.25   21.74
   0 -10  10  362.57   22.31
   0  10 -10  361.79   22.29
   0  10 -10  354.58   22.02
   0  10 -10  341.51   22.18
   0 -10  10  360.27   22.27
   0  10  -9    2.94    1.00
   0 -10   9    3.18    1.07
   0 -10   9    1.14    1.00
   0 -10   9    1.27    1.04
   0  10  -9    1.44    1.01
   0 -10   9    1.79    0.88
   0  10  -9    1.65    0.78
   0  10  -9    2.62    1.03
   0  10  -9    2.14    1.13
   0  10  -9    0.71    1.15
   0  10  -9    0.68    0.95
   0  10  -9    1.04    0.74
   0  10  -8  476.18   29.46
   0  10  -8  475.66   29.88
   0  10  -8  459.92   29.74
   0  10  -8  454.44   30.00
   0 -10   8  455.80   29.86
   0  10  -8  494.87   29.43
   0 -10   8  480.26   29.81
   0 -10   8  469.81   29.74
   0  10  -8  481.75   29.63
   0  10  -8  478.05   29.81
   0  10  -8  483.54   30.00
   0 -10   8  479.83   29.61
   0 -10   8  506.06   29.88
   0 -10   7    0.52    0.85
   0  10  -7    0.09    0.80
   0  10  -7   -0.21    0.84
   0 -10   7    0.08    0.68
   0  10  -7    0.41    0.81
   0 -10   7    0.21    0.83
   0  10  -7    0.22    0.93
   0 -10   7    0.23    0.70
   0 -10   7    1.84    0.88
   0  10  -7    0.67    0.78
   0  10  -7   -0.61    0.94
   0  10  -7    0.68    0.69
   0 -10   6  597.91   37.17
   0  10  -6  616.81   37.39
   0 -10   6  593.60   37.42
   0 -10   6  623.70   37.44
   0 -10   6  612.11   37.28
   0  10  -6  609.61   37.47
   0  10  -6  580.26   37.21
   0  10  -6  641.67   36.98
   0 -10   6  600.76   37.36
   0  10  -6  617.34   37.57
   0  10  -6  562.14   37.08
   0 -10   5   41.21    3.26
   0 -10   5   38.43    3.29
   0 -10   5   43.68    3.46
   0  10  -5   39.68    3.46
   0 -10   5   35.91    3.12
   0  10  -5   45.69    3.45
   0  10  -5   43.85    3.23
   0 -10   5   35.63    3.29
   0  10  -5   45.54    3.03
   0  10  -5   41.67    3.27
   0  10  -4  643.67   39.90
   0 -10   4  648.03   39.82
   0 -10   4  606.90   39.73
   0  10  -4  700.82   39.35
   0 -10   4  632.15   39.71
   0  10  -4  593.54   39.53
   0  10  -4  643.20   39.18
   0  10  -4  635.55   39.67
   0 -10   4  679.80   39.65
   0  10  -4  648.39   39.77
   0 -10   4  644.69   39.63
   0 -10   3   99.25    6.89
   0  10  -3  100.10    6.58
   0 -10   3  110.43    7.15
   0 -10   3   94.67    6.96
   0 -10   3  101.75    7.03
   0  10  -3   97.03    6.88
   0 -10   3  114.95    7.01
   0  10  -3  101.53    6.98
   0  10  -3  109.48    6.64
   0  10  -3  101.93    7.15
   0  10  -3  101.08    6.49
   0  10  -3  102.27    7.06
   0 -10   2  706.90   40.65
   0  10  -2  665.05   40.52
   0  10  -2  677.70   40.77
   0 -10   2  701.97   40.57
   0  10  -2  632.41   40.08
   0  10  -2  691.55   40.80
   0  10  -2  658.82   40.61
   0  10  -2  636.64   40.51
   0  10  -2  625.37   40.16
   0 -10   2  627.53   40.59
   0  10  -2  717.56   40.24
   0 -10   2  654.48   40.61
   0  10  -1  268.84   16.98
   0  10  -1  265.49   17.11
   0  10  -1  271.51   17.56
   0 -10   1  280.58   17.11
   0 -10   1  304.02   17.54
   0  10  -1  244.72   16.98
   0  10  -1  287.94   17.62
   0  10  -1  279.30   17.40
   0  10  -1  297.98   17.11
   0 -10   1  291.01   17.42
   0 -10   1  274.63   17.45
   0  10  -1  298.37   17.45
   0  10  -1  283.60   17.06
   0 -10   1  268.66   17.43
   0 -10   0  501.86   31.88
   0 -10   0  575.02   31.87
   0 -10   0  539.81   31.89
   0  10   0  488.89   31.39
   0 -10   0  492.88   31.73
   0  10   0  533.63   31.80
   0  10   0  491.87   31.42
   0  10   0  555.88   31.49
   0 -10   0  513.19   31.80
   0  10   0  506.10   31.88
   0 -10   0  514.14   31.49
   0  10   0  508.02   31.37
   0 -10  -1  223.71   14.64
   0 -10  -1  223.25   14.69
   0  10   1  228.40   14.64
   0  10   1  229.83   14.69
   0  10   1  233.12   14.64
   0 -10  -1  216.02   14.70
   0  10   1  226.55   14.35
   0 -10  -1  224.21   14.55
   0 -10  -1  256.95   14.80
   0  10   1  240.15   14.35
   0  10   1  230.51   14.20
   0 -10  -1  228.08   14.61
   0  10   1  228.19   14.25
   0 -10  -2  675.36   43.42
   0 -10  -2  666.46   43.36
   0  10   2  698.03   43.05
   0  10   2  761.91   43.25
   0  10   2  682.72   43.47
   0  10   2  704.89   43.07
   0  10   2  697.68   43.50
   0  10   2  753.08   43.55
   0 -10  -2  870.14   43.94
   0 -10  -2  702.57   43.59
   0 -10  -2  666.76   43.43
   0 -10  -2  698.13   43.52
   0  10   2  711.83   43.36
   0 -10  -3  462.41   29.80
   0  10   3  502.81   29.30
   0  10   3  482.74   29.31
   0  10   3  477.32   29.73
   0  10   3  499.67   29.52
   0 -10  -3  444.34   29.54
   0 -10  -3  458.93   29.69
   0  10   3  478.06   29.71
   0  10   3  489.57   29.76
   0 -10  -3  465.86   29.66
   0  10   3  475.59   29.69
   0  10   3  459.63   29.68
   0 -10  -3  447.12   29.61
   0 -10  -4  529.47   35.91
   0 -10  -4  566.70   36.19
   0 -10  -4  613.22   36.26
   0 -10  -4  585.06   36.37
   0  10   4  578.53   36.26
   0  10   4  606.17   35.96
   0  10   4  642.61   36.19
   0 -10  -4  514.97   36.10
   0  10   4  627.17   35.89
   0  10   4  569.93   36.23
   0  10   4  582.57   36.29
   0  10   5  624.02   36.63
   0 -10  -5  594.69   36.62
   0  10   5  590.11   36.64
   0 -10  -5  579.66   36.73
   0  10   5  600.72   36.45
   0  10   5  556.82   36.55
   0  10   5  625.40   36.30
   0 -10  -5  544.60   36.50
   0 -10  -5  562.06   36.55
   0  10   6  552.09   32.08
   0  10   6  539.53   31.79
   0  10   6  549.74   32.18
   0  10   6  484.39   31.99
   0  10   6  528.13   32.22
   0 -10  -6  536.38   32.11
   0  10   6  500.89   32.06
   0 -10  -6  503.44   31.99
   0 -10  -6  478.69   31.97
   0 -10  -6  528.55   32.24
   0 -10  -7  652.22   39.86
   0 -10  -7  644.43   39.74
   0  10   7  691.86   39.58
   0 -10  -7  636.35   39.68
   0 -10  -7  605.74   39.73
   0  10   7  655.96   39.77
   0  10   7  654.17   39.96
   0 -10  -7  662.01   40.00
   0  10   7  627.31   39.77
   0  10   7  636.08   39.93
   0 -10  -8  338.36   21.79
   0 -10  -8  348.94   22.03
   0  10   8  363.05   22.21
   0 -10  -8  357.66   22.16
   0  10   8  339.27   21.90
   0 -10  -8  345.96   21.88
   0  10   8  321.37   21.88
   0  10   8  359.72   21.75
   0 -10  -8  356.81   21.89
   0  10   8  368.77   22.17
   0  10   8  362.76   21.94
   0  10   9  468.90   31.87
   0  10   9  533.71   32.30
   0 -10  -9  479.60   31.81
   0 -10  -9  550.56   32.28
   0 -10  -9  508.14   31.84
   0  10   9  527.90   32.15
   0 -10  -9  523.10   31.88
   0  10   9  548.97   31.83
   0 -10  -9  514.62   31.76
   0  10   9  519.66   31.91
   0 -10  -9  523.04   32.12
   0 -10 -10  274.30   16.50
   0 -10 -10  262.53   16.56
   0 -10 -10  257.81   16.43
   0 -10 -10  257.71   16.31
   0  10  10  271.52   16.77
   0  10  10  256.18   16.47
   0 -10 -10  251.89   16.45
   0  10  10  267.09   16.99
   0  10  10  247.17   16.48
   0 -10 -10  272.15   16.89
   0  10  10  254.48   16.41
   0  10  10  245.82   16.51
   0 -10 -10  267.00   16.87
   0 -10 -11  390.61   26.71
   0 -10 -11  463.70   26.95
   0 -10 -11  397.69   26.14
   0  10  11  429.51   26.33
   0  10  11  428.69   26.96
   0  10  11  413.77   26.35
   0 -10 -11  431.88   26.37
   0  10  11  438.97   26.65
   0  10  11  419.09   26.22
   0 -10 -11  417.75   26.25
   0 -10 -11  422.32   26.34
   0 -10 -11  417.58   26.12
   0 -10 -11  444.16   26.51
   0  10  11  432.38   26.37
   0  10  11  419.31   26.47
   0  10  12  228.54   14.73
   0 -10 -12  215.75   15.05
   0  10  12  226.11   15.23
   0  10  12  216.73   14.36
   0  10  12  252.64   14.95
   0 -10 -12  228.31   14.29
   0 -10 -12  221.92   14.34
   0  10  12  234.30   14.53
   0 -10 -12  212.97   14.37
   0  10  12  226.06   14.53
   0 -10 -12  236.63   14.62
   0 -10 -12  219.32   15.07
   0 -10 -12  223.67   14.56
   0  10  12  226.27   14.63
   0 -10 -12  230.68   14.72
   0 -10 -13  238.86   17.53
   0 -10 -13  233.17   17.60
   0  10  13  273.54   17.21
   0  10  13  277.04   17.37
   0 -10 -13  273.16   17.34
   0 -10 -13  259.46   16.85
   0  10  13  269.28   17.02
   0  10  13  278.53   17.01
   0 -10 -13  254.45   16.76
   0  10  13  254.75   17.78
   0  10  13  282.36   17.31
   0  10  13  268.84   16.86
   0 -10 -13  289.07   17.14
   0 -10 -13  278.05   17.21
   0 -10 -13  262.28   16.71
   0 -10 -14  104.09    6.52
   0  10  14   85.67    7.13
   0 -10 -14   70.63    6.82
   0 -10 -14   85.99    6.10
   0 -10 -14   84.78    6.01
   0  10  14   84.94    6.46
   0 -10 -14   92.27    6.72
   0 -10 -14   78.72    6.38
   0  10  14   92.57    6.62
   0  10  14   91.78    6.30
   0  10  14   85.69    6.07
   0  10  14   86.36    6.23
   0 -10 -14   95.92    6.05
   0  10  14   87.31    6.54
   0 -10 -15  197.13   12.66
   0  10  15  173.54   13.36
   0 -10 -15  191.36   12.86
   0  10  15  192.79   12.45
   0 -10 -15  194.55   12.20
   0  10  15  206.89   12.93
   0 -10 -15  192.19   13.03
   0 -10 -15  205.01   12.24
   0  10  15  193.71   12.83
   0  10  15  184.76   12.23
   0 -10 -15  186.06   12.28
   0  10  15  205.15   12.88
   0  10  15  196.21   12.48
   0 -10 -16   91.20    7.73
   0 -10 -16   93.32    7.36
   0 -10 -16  103.57    6.91
   0 -10 -16  105.57    6.98
   0  10  16  103.49    7.19
   0 -10 -16   97.89    7.66
   0  10  16  102.54    7.21
   0  10  16  105.26    7.61
   0  10  16  111.33    7.68
   0 -10 -16  101.31    7.06
   0  10  16  109.91    7.73
   0 -10 -17   65.60    5.89
   0 -10 -17   58.26    6.03
   0  10  17   80.43    6.15
   0 -10 -17   68.56    5.09
   0 -10 -17   69.93    5.21
   0  10  17   76.52    5.51
   0  10  17   75.61    5.48
   0 -10 -17   64.63    5.60
   0 -10 -17   78.65    5.34
   0  10  17   82.18    6.04
   0  10  17   81.05    5.95
   0 -10 -18   55.93    4.19
   0 -10 -18   44.57    5.10
   0  10  18   57.30    4.88
   0 -10 -18   52.56    4.15
   0  10  18   58.01    5.05
   0 -10 -18   54.03    3.99
   0  10  18   60.69    4.94
   0  10  18   48.91    4.28
   0 -10 -18   43.74    4.49
   0  10  18   61.55    4.45
   0 -10 -18   45.79    4.82
   0  10  19   57.96    4.89
   0 -10 -19   44.46    4.06
   0  10  19   51.91    4.55
   0 -10 -19   51.53    4.12
   0  10  19   53.60    4.89
   0  10  19   57.97    5.07
   0 -10 -20   65.74    5.11
   0 -11  18    9.16    2.05
   0  11 -18    8.96    2.11
   0  11 -17   35.11    4.01
   0  11 -17   37.96    3.94
   0  11 -17   50.72    4.28
   0 -11  17   42.61    4.45
   0 -11  17   43.84    4.17
   0 -11  16   27.21    3.25
   0  11 -16   15.78    2.70
   0  11 -16   19.20    2.32
   0 -11  16   26.30    3.12
   0  11 -16   15.87    2.51
   0 -11  16   22.73    2.78
   0  11 -16   18.08    2.65
   0  11 -16   23.15    2.90
   0  11 -16   21.90    3.10
   0  11 -15   24.88    3.56
   0  11 -15   31.39    3.42
   0 -11  15   29.15    3.32
   0  11 -15   31.68    3.72
   0  11 -15   34.14    3.06
   0 -11  15   36.90    3.73
   0 -11  15   43.89    3.92
   0  11 -15   31.88    3.36
   0  11 -15   30.63    3.36
   0 -11  14   22.01    2.85
   0  11 -14   22.21    2.23
   0 -11  14   24.97    2.80
   0  11 -14   22.35    2.43
   0  11 -14   25.71    2.77
   0  11 -14   21.12    2.79
   0  11 -14   21.94    2.82
   0  11 -14   26.84    3.10
   0 -11  14   26.50    3.05
   0  11 -13   16.61    1.86
   0 -11  13   14.50    2.25
   0  11 -13   18.64    2.08
   0  11 -13   16.45    2.29
   0 -11  13   20.69    2.42
   0 -11  13   18.87    2.55
   0  11 -13   18.46    2.37
   0  11 -13   16.63    2.38
   0  11 -13   20.22    2.63
   0  11 -12   70.24    4.63
   0  11 -12   57.42    5.08
   0 -11  12   62.24    4.94
   0  11 -12   51.57    4.45
   0  11 -12   63.40    4.90
   0 -11  12   61.58    4.98
   0 -11  12   58.57    4.75
   0  11 -12   50.48    4.77
   0  11 -12   57.42    4.37
   0  11 -12   64.19    4.96
   0  11 -11    2.86    1.00
   0  11 -11    3.29    1.04
   0  11 -11    2.99    1.10
   0  11 -11    4.36    1.54
   0 -11  11    5.18    1.29
   0 -11  11    2.12    1.20
   0  11 -11    2.73    1.49
   0 -11  11    3.58    1.24
   0  11 -11    4.38    1.30
   0  11 -11    3.85    1.34
   0  11 -11    3.03    1.36
   0  11 -10   18.63    2.21
   0 -11  10   27.01    2.67
   0 -11  10   17.89    2.41
   0 -11  10   22.26    2.38
   0  11 -10   18.48    2.06
   0  11 -10   23.74    2.52
   0  11 -10   23.71    2.54
   0  11 -10   22.31    2.59
   0  11 -10   22.87    2.76
   0  11 -10   27.40    2.27
   0 -11  10   25.03    2.57
   0 -11  10   23.87    2.50
   0  11  -9    5.88    1.58
   0  11  -9    8.54    1.61
   0 -11   9    6.06    1.43
   0 -11   9    7.80    1.48
   0  11  -9    5.47    1.39
   0  11  -9    7.13    1.16
   0  11  -9    8.77    1.36
   0 -11   9    7.10    1.52
   0 -11   9    6.87    1.33
   0  11  -9    7.19    1.23
   0 -11   9    7.70    1.52
   0  11  -9    7.37    1.49
   0  11  -8   25.34    2.10
   0 -11   8   20.36    2.40
   0  11  -8   21.52    2.22
   0 -11   8   22.04    2.27
   0 -11   8   23.53    2.43
   0  11  -8   23.90    2.62
   0  11  -8   24.27    2.59
   0  11  -8   18.27    2.06
   0 -11   8   23.55    2.40
   0  11  -8   19.21    2.31
   0  11  -8   23.89    2.48
   0  11  -7   -0.82    0.84
   0  11  -7    0.37    1.05
   0  11  -7    0.13    0.96
   0 -11   7    0.27    0.75
   0  11  -7   -0.37    0.75
   0  11  -7    0.11    0.88
   0 -11   7    1.12    0.92
   0 -11   7    0.21    0.83
   0 -11   7    0.37    0.94
   0  11  -7    0.10    0.78
   0 -11   7   -0.24    0.97
   0  11  -7   -0.23    0.92
   0  11  -6   18.00    2.09
   0  11  -6   11.33    1.61
   0  11  -6   14.21    1.82
   0 -11   6   17.55    2.00
   0  11  -6   18.72    1.53
   0 -11   6   13.33    1.80
   0  11  -6   12.52    1.79
   0  11  -6   16.00    2.02
   0  11  -6   12.62    1.60
   0 -11   6   15.32    1.77
   0 -11   6   13.40    1.82
   0 -11   6   13.40    1.65
   0  11  -5    0.50    0.88
   0 -11   5    0.72    0.91
   0 -11   5    0.70    0.75
   0 -11   5    2.01    1.02
   0 -11   5    0.66    0.82
   0  11  -5    0.11    0.85
   0 -11   5    1.30    0.65
   0  11  -5    0.67    0.58
   0  11  -5    0.58    0.73
   0  11  -5    0.85    0.77
   0  11  -4   23.13    2.33
   0  11  -4   25.73    2.35
   0 -11   4   26.66    2.47
   0 -11   4   25.42    2.48
   0  11  -4   26.44    1.93
   0  11  -4   29.75    2.10
   0  11  -4   24.47    2.45
   0  11  -4   24.95    2.59
   0 -11   4   29.65    2.65
   0 -11   4   22.68    2.31
   0 -11   4   27.43    2.43
   0  11  -3    0.84    0.71
   0 -11   3   -0.40    0.73
   0  11  -3   -0.09    0.70
   0 -11   3   -0.17    0.66
   0  11  -3    0.10    0.83
   0  11  -3    0.29    0.40
   0  11  -3    0.04    0.46
   0  11  -3    0.87    0.53
   0  11  -3    0.95    0.70
   0  11  -3    1.13    0.96
   0 -11   3    0.11    0.88
   0 -11   3   -0.27    0.76
   0 -11   3   -0.10    0.77
   0 -11   2    9.51    1.43
   0  11  -2    9.72    1.59
   0  11  -2   10.17    1.07
   0  11  -2   14.11    1.73
   0 -11   2   11.39    1.57
   0  11  -2   11.04    1.00
   0  11  -2   15.91    1.56
   0  11  -2   12.59    1.17
   0 -11   2   12.00    1.53
   0 -11   2   10.37    1.44
   0 -11   2   11.24    1.41
   0  11  -2   10.73    1.39
   0  11  -2   10.17    1.42
   0  11  -1    4.70    0.73
   0 -11   1    3.64    0.92
   0  11  -1    3.68    1.06
   0 -11   1    2.96    0.88
   0  11  -1    3.68    0.94
   0  11  -1    3.30    0.74
   0 -11   1    5.19    1.07
   0 -11   1    3.08    0.91
   0  11  -1    3.94    0.93
   0  11  -1    3.61    0.64
   0 -11   1    4.89    1.04
   0  11  -1    3.19    0.56
   0 -11   1    3.83    0.97
   0 -11   1    3.63    0.76
   0 -11   0    2.02    0.82
   0  11   0    3.38    0.89
   0  11   0    2.67    0.60
   0  11   0    2.17    0.76
   0  11   0    2.52    0.60
   0 -11   0    2.63    0.80
   0 -11   0    3.08    0.90
   0 -11   0    2.11    0.93
   0  11   0    3.73    0.69
   0  11   0    3.17    0.60
   0 -11   0    3.95    0.96
   0  11   0    3.64    1.01
   0  11   1   10.37    1.37
   0  11   1    8.02    0.88
   0 -11  -1    9.89    1.32
   0  11   1    8.25    0.96
   0 -11  -1    5.44    1.11
   0 -11  -1    8.08    1.24
   0 -11  -1    7.48    1.28
   0  11   1    8.12    1.30
   0  11   1    7.51    0.99
   0  11   1    9.61    1.06
   0 -11  -1    8.05    1.29
   0 -11  -2    1.84    0.86
   0 -11  -2    2.73    0.82
   0 -11  -2    2.98    1.19
   0  11   2    1.02    0.72
   0 -11  -2    1.97    0.90
   0  11   2    2.14    0.70
   0 -11  -2    3.53    0.91
   0  11   2    2.89    0.54
   0  11   2    1.30    0.52
   0 -11  -2    1.36    0.70
   0  11   2    1.83    0.75
   0  11   2    2.29    0.86
   0  11   2    1.99    0.89
   0 -11  -3   18.82    2.02
   0  11   3   17.95    1.93
   0  11   3   15.44    1.89
   0  11   3   21.11    2.00
   0 -11  -3   19.48    1.95
   0 -11  -3   24.13    2.50
   0  11   3   19.19    1.55
   0 -11  -3   19.40    2.01
   0 -11  -3   18.13    1.89
   0  11   3   17.74    1.93
   0  11   3   20.00    1.79
   0  11   3   20.06    1.58
   0  11   3   16.92    1.92
   0 -11  -3   15.95    1.76
   0 -11  -4    0.36    0.65
   0 -11  -4    0.42    0.67
   0 -11  -4   -0.10    0.78
   0  11   4    0.15    0.67
   0  11   4    0.19    0.65
   0 -11  -4    1.03    1.18
   0 -11  -4    0.79    0.70
   0  11   4    0.53    0.51
   0  11   4    1.09    0.83
   0  11   4    0.76    0.49
   0  11   4    0.57    0.77
   0  11   5   70.31    4.74
   0 -11  -5   73.95    5.07
   0 -11  -5   61.61    4.92
   0 -11  -5   64.96    4.95
   0 -11  -5   82.16    5.84
   0 -11  -5   71.39    5.04
   0  11   5   67.85    4.99
   0  11   5   74.29    5.02
   0  11   5   69.96    4.65
   0  11   5   62.25    4.97
   0 -11  -5   69.02    5.15
   0  11   6    0.53    0.78
   0  11   6    0.28    0.90
   0 -11  -6    1.30    0.78
   0 -11  -6    0.86    0.83
   0  11   6    0.87    0.62
   0 -11  -6    1.52    0.83
   0 -11  -6    0.09    0.73
   0  11   6    0.56    0.67
   0  11   6    0.47    0.78
   0 -11  -7   53.11    4.41
   0  11   7   59.17    4.46
   0  11   7   54.58    4.28
   0  11   7   58.64    4.32
   0 -11  -7   60.68    4.39
   0 -11  -7   54.19    4.27
   0  11   7   60.78    4.06
   0 -11  -7   50.05    4.19
   0  11   7   58.37    4.50
   0 -11  -7   60.70    4.30
   0  11   8    9.92    1.41
   0 -11  -8    8.83    1.38
   0 -11  -8    7.50    1.24
   0 -11  -8    9.07    1.46
   0  11   8   10.75    1.25
   0  11   8    8.33    1.32
   0  11   8    9.10    1.59
   0  11   8    6.64    1.24
   0 -11  -8    7.26    1.28
   0  11   8    8.29    1.48
   0 -11  -8    9.25    1.52
   0  11   9  117.42    8.34
   0 -11  -9  119.44    8.28
   0  11   9  123.96    8.34
   0 -11  -9  120.42    8.28
   0 -11  -9  119.36    8.46
   0  11   9  124.55    8.68
   0 -11  -9  121.69    8.20
   0  11   9  130.03    8.61
   0  11   9  131.23    8.19
   0 -11  -9  124.35    8.61
   0  11  10    7.61    1.27
   0 -11 -10    6.53    1.14
   0 -11 -10    5.91    1.44
   0 -11 -10    8.10    1.52
   0  11  10    5.68    1.27
   0  11  10    9.33    1.56
   0  11  10   11.70    1.78
   0  11  10    8.48    1.33
   0  11  10    5.72    1.18
   0 -11 -10    3.73    1.11
   0 -11 -10    8.32    1.27
   0 -11 -10    8.24    1.29
   0 -11 -11  114.50    7.44
   0 -11 -11  118.03    8.12
   0  11  11  111.16    7.61
   0  11  11  111.39    7.57
   0 -11 -11  109.69    7.54
   0 -11 -11  104.60    7.43
   0  11  11  109.90    7.87
   0  11  11  116.08    8.23
   0  11  11  110.40    7.67
   0  11  11  105.40    7.65
   0 -11 -11  111.76    7.62
   0 -11 -11  109.92    8.02
   0 -11 -11  110.61    7.63
   0  11  11  110.65    7.48
   0  11  12   22.30    2.39
   0  11  12   24.86    2.32
   0 -11 -12   23.62    2.88
   0 -11 -12   27.35    2.95
   0  11  12   27.46    2.79
   0 -11 -12   22.16    2.42
   0 -11 -12   25.95    2.32
   0  11  12   26.42    2.49
   0 -11 -12   25.55    2.61
   0  11  12   23.66    2.95
   0  11  12   25.82    2.43
   0 -11 -12   22.78    2.33
   0 -11 -12   24.40    2.21
   0  11  12   25.43    2.58
   0 -11 -12   25.50    2.46
   0  11  13  224.10   14.66
   0 -11 -13  236.67   14.61
   0  11  13  232.58   15.00
   0  11  13  232.42   15.09
   0 -11 -13  214.29   15.48
   0 -11 -13  213.72   15.44
   0 -11 -13  215.55   14.62
   0  11  13  232.38   14.89
   0  11  13  231.69   15.20
   0 -11 -13  230.47   14.76
   0  11  13  225.99   15.68
   0 -11 -13  234.89   14.94
   0  11  13  232.59   14.86
   0 -11 -13  249.28   15.21
   0 -11 -13  246.41   15.06
   0 -11 -14   23.14    2.59
   0  11  14   21.83    2.24
   0  11  14   20.38    2.57
   0 -11 -14   21.06    2.40
   0  11  14   21.48    2.43
   0 -11 -14   16.60    1.97
   0  11  14   21.57    2.18
   0 -11 -14   23.12    2.37
   0 -11 -14   19.32    1.94
   0  11  14   20.81    2.97
   0  11  14   17.79    1.97
   0  11  14   18.46    2.34
   0 -11 -14   16.52    2.74
   0 -11 -14   19.77    2.02
   0 -11 -15  130.38    8.34
   0 -11 -15  126.79    8.47
   0  11  15  125.21    8.60
   0 -11 -15  115.52    8.29
   0  11  15  124.09    8.59
   0 -11 -15  135.18    9.01
   0  11  15  133.68    8.96
   0  11  15  118.56    9.57
   0 -11 -15  131.10    9.20
   0 -11 -15  132.68    8.80
   0 -11 -15   94.96    9.25
   0  11  15  131.36    8.97
   0  11  15  128.07    8.99
   0  11  16   24.44    2.94
   0 -11 -16   24.70    2.95
   0 -11 -16   27.80    3.30
   0 -11 -16   21.93    2.38
   0 -11 -16   21.81    2.24
   0 -11 -16   15.54    3.10
   0 -11 -16   23.27    2.71
   0  11  16   28.88    2.68
   0  11  16   26.09    2.97
   0  11  16   24.34    2.86
   0  11  16   22.55    3.59
   0  11  16   28.21    2.65
   0 -11 -16   29.21    2.40
   0  11  17  128.60    9.32
   0  11  17  130.16   10.61
   0  11  17  140.70    9.38
   0  11  17  149.08   10.01
   0  11  17  140.49    9.84
   0 -11 -17  139.61    9.12
   0 -11 -17  144.60    9.08
   0 -11 -17  129.57   10.23
   0 -11 -17  117.88    9.77
   0  11  17  147.81    9.88
   0 -11 -17  134.27    9.63
   0 -11 -17  133.79    9.18
   0 -11 -18    8.76    1.60
   0  11  18   12.39    2.24
   0  11  18   10.24    2.21
   0 -11 -18   11.01    1.67
   0  11  18   14.89    2.41
   0 -11 -18   13.57    2.27
   0 -11 -18   12.98    1.60
   0  11  18   11.87    1.82
   0 -11 -18   11.17    2.31
   0  11  19   61.19    5.50
   0 -11 -19   57.08    4.57
   0 -11 -20   20.97    2.42
   0 -12  18   40.76    4.15
   0  12 -17    1.15    1.43
   0  12 -17    0.17    1.53
   0 -12  17   -0.17    1.73
   0 -12  16   49.25    4.40
   0 -12  16   52.39    4.76
   0  12 -16   45.09    4.35
   0  12 -16   36.52    4.13
   0  12 -16   40.87    4.16
   0 -12  16   51.23    4.61
   0 -12  15    7.11    1.96
   0  12 -15    7.38    1.91
   0  12 -15    7.68    1.81
   0  12 -15    7.56    1.88
   0  12 -15    5.64    1.95
   0  12 -15    8.94    1.60
   0 -12  15    8.42    1.89
   0  12 -14   86.12    6.56
   0  12 -14   83.76    6.92
   0 -12  14   92.12    7.15
   0 -12  14   84.42    6.90
   0  12 -14   91.54    6.96
   0  12 -14   95.92    7.37
   0 -12  14  102.65    7.24
   0  12 -14  100.98    7.16
   0  12 -13    1.04    1.19
   0 -12  13    3.00    1.42
   0  12 -13    0.88    0.88
   0  12 -13    3.39    1.16
   0  12 -13    1.67    1.30
   0 -12  13    2.27    1.35
   0 -12  13    1.99    1.27
   0  12 -13    2.22    1.49
   0  12 -13    2.00    1.35
   0  12 -12   81.71    6.15
   0  12 -12   77.49    5.77
   0 -12  12   87.19    6.28
   0  12 -12   65.51    5.45
   0 -12  12   81.94    6.16
   0  12 -12   93.57    6.59
   0  12 -12   71.14    6.02
   0 -12  12   80.05    6.18
   0  12 -12   85.03    6.15
   0 -12  11   10.75    1.95
   0  12 -11    6.04    1.25
   0 -12  11    7.57    1.70
   0  12 -11   10.14    1.99
   0  12 -11    9.57    1.42
   0  12 -11    7.10    1.65
   0 -12  11    4.96    1.62
   0  12 -11    8.13    1.78
   0  12 -11   10.71    1.62
   0  12 -11    7.18    1.72
   0 -12  11    7.78    1.71
   0 -12  10  171.14   10.97
   0  12 -10  168.87   10.35
   0 -12  10  159.36   10.86
   0  12 -10  164.09   10.97
   0 -12  10  155.90   10.98
   0  12 -10  145.37   10.73
   0  12 -10  144.32   10.34
   0  12 -10  162.88   10.91
   0 -12  10  161.45   10.88
   0  12 -10  156.67   10.59
   0  12 -10  167.11   11.18
   0 -12  10  153.93   10.64
   0 -12   9   14.12    1.98
   0 -12   9   10.18    1.66
   0 -12   9   14.52    1.94
   0 -12   9   13.70    2.02
   0  12  -9   15.41    1.59
   0  12  -9   14.56    1.99
   0  12  -9   12.91    1.96
   0  12  -9   11.71    1.58
   0  12  -9   14.08    2.26
   0  12  -9   11.48    1.98
   0  12  -9   14.31    1.83
   0 -12   9    9.66    1.80
   0 -12   8  106.24    7.55
   0 -12   8  103.69    7.61
   0  12  -8  115.33    7.62
   0  12  -8  102.61    7.48
   0  12  -8  110.71    6.99
   0 -12   8  103.93    7.32
   0  12  -8  102.90    7.71
   0 -12   8  107.13    7.51
   0 -12   8  108.35    7.47
   0  12  -8   99.85    7.29
   0  12  -8   93.56    7.10
   0  12  -8  107.05    7.63
   0 -12   7   14.45    1.88
   0 -12   7   15.40    1.86
   0 -12   7   16.75    2.06
   0  12  -7   17.30    2.02
   0  12  -7   16.53    1.58
   0 -12   7   19.36    2.21
   0  12  -7   13.05    1.70
   0  12  -7   17.66    2.22
   0  12  -7   14.99    2.21
   0  12  -7   16.48    2.03
   0  12  -7   12.18    1.73
   0 -12   7   10.33    1.83
   0 -12   6  237.16   16.08
   0  12  -6  268.93   15.51
   0  12  -6  223.31   15.73
   0  12  -6  240.12   15.91
   0  12  -6  276.85   16.33
   0 -12   6  246.66   15.88
   0 -12   6  253.05   16.15
   0 -12   6  249.31   15.97
   0 -12   6  238.49   16.01
   0  12  -6  245.69   16.28
   0  12  -6  244.34   16.07
   0 -12   5  100.73    6.99
   0 -12   5   97.33    6.78
   0  12  -5   98.57    6.91
   0 -12   5   88.11    6.78
   0  12  -5   95.56    7.08
   0  12  -5   90.09    6.65
   0  12  -5   85.82    6.69
   0 -12   5   92.14    6.88
   0  12  -5  104.05    6.34
   0 -12   5  106.99    6.84
   0  12  -4  193.41   12.87
   0  12  -4  195.24   12.63
   0  12  -4  213.02   12.32
   0  12  -4  188.33   12.76
   0 -12   4  206.14   12.80
   0  12  -4  194.05   12.15
   0 -12   4  197.51   12.76
   0  12  -4  186.58   12.67
   0 -12   4  199.07   12.97
   0  12  -4  185.77   12.99
   0 -12   4  195.72   12.90
   0 -12   4  185.83   12.80
   0 -12   3  107.39    7.06
   0  12  -3   90.57    6.94
   0  12  -3  101.89    6.53
   0 -12   3   93.46    7.03
   0  12  -3  100.21    6.95
   0  12  -3  101.32    7.25
   0 -12   3  104.07    6.99
   0  12  -3  105.06    6.93
   0  12  -3  100.70    6.39
   0 -12   3   97.59    7.03
   0 -12   3  102.74    7.19
   0  12  -2  334.82   20.79
   0 -12   2  321.34   21.43
   0  12  -2  368.48   20.98
   0  12  -2  325.46   21.03
   0 -12   2  326.19   21.42
   0  12  -2  337.58   21.64
   0  12  -2  334.07   21.61
   0 -12   2  363.70   21.49
   0  12  -2  331.20   20.86
   0  12  -2  345.83   21.48
   0  12  -2  324.32   21.34
   0 -12   2  335.92   21.59
   0  12  -2  354.43   21.38
   0 -12   2  367.06   21.48
   0 -12   1  330.25   19.16
   0  12  -1  290.92   18.51
   0  12  -1  292.32   18.47
   0  12  -1  294.16   19.01
   0 -12   1  297.73   19.20
   0  12  -1  296.08   18.65
   0  12  -1  296.49   19.25
   0  12  -1  324.27   18.66
   0 -12   1  318.97   19.11
   0  12  -1  304.09   19.06
   0 -12   1  287.52   19.06
   0 -12   1  309.68   19.26
   0  12  -1  293.92   19.10
   0 -12   1  299.66   19.10
   0  12   0  333.95   18.72
   0  12   0  308.79   18.63
   0 -12   0  346.71   19.30
   0  12   0  293.53   18.55
   0 -12   0  285.90   19.04
   0  12   0  313.42   19.11
   0  12   0  312.37   19.28
   0  12   0  292.29   19.07
   0 -12   0  312.99   19.25
   0 -12   0  308.99   19.12
   0  12   0  263.85   18.48
   0 -12   0  306.67   19.20
   0 -12  -1  448.51   28.97
   0 -12  -1  575.72   29.44
   0  12   1  445.69   28.55
   0 -12  -1  445.16   29.02
   0  12   1  463.23   28.49
   0  12   1  486.86   28.65
   0 -12  -1  460.45   29.13
   0  12   1  458.80   29.09
   0 -12  -1  443.61   28.94
   0  12   1  478.81   29.03
   0  12   2  290.15   17.42
   0 -12  -2  265.81   17.96
   0 -12  -2  296.35   18.00
   0  12   2  278.70   17.95
   0  12   2  309.56   17.66
   0 -12  -2  268.02   17.82
   0  12   2  276.69   17.36
   0 -12  -2  269.77   17.88
   0  12   2  263.78   17.59
   0 -12  -2  269.37   18.04
   0  12   2  271.81   17.95
   0 -12  -2  347.23   18.52
   0  12   2  282.28   17.96
   0 -12  -3  616.36   38.30
   0  12   3  600.06   38.30
   0  12   3  610.38   38.35
   0 -12  -3  799.35   39.16
   0  12   3  642.69   37.77
   0  12   3  607.65   38.31
   0 -12  -3  600.12   38.25
   0  12   3  603.02   37.73
   0  12   3  657.73   38.06
   0 -12  -3  580.66   38.17
   0  12   3  610.21   38.32
   0 -12  -3  600.43   38.33
   0 -12  -3  610.37   38.44
   0 -12  -4  234.42   16.50
   0  12   4  269.55   16.77
   0 -12  -4  256.81   16.61
   0 -12  -4  249.53   16.76
   0 -12  -4  327.62   17.56
   0  12   4  266.47   16.14
   0  12   4  249.66   16.65
   0  12   4  290.42   16.56
   0  12   4  260.53   16.71
   0 -12  -4  256.57   16.64
   0  12   4  257.24   16.15
   0  12   4  242.09   16.61
   0  12   5  478.30   28.30
   0 -12  -5  448.71   28.34
   0  12   5  482.02   27.90
   0  12   5  435.41   28.30
   0  12   5  448.94   27.91
   0 -12  -5  433.83   28.28
   0 -12  -5  447.61   28.50
   0 -12  -5  570.97   29.39
   0 -12  -5  424.25   28.27
   0 -12  -5  423.14   28.24
   0  12   5  461.07   28.41
   0 -12  -6  217.41   14.79
   0 -12  -6  237.60   14.93
   0  12   6  241.71   14.47
   0  12   6  227.69   14.89
   0 -12  -6  224.21   15.02
   0  12   6  254.13   14.95
   0 -12  -6  230.28   14.84
   0 -12  -6  224.86   14.81
   0  12   6  218.28   14.81
   0 -12  -7  465.36   31.51
   0  12   7  511.98   31.71
   0 -12  -7  502.18   31.66
   0  12   7  503.72   31.62
   0  12   7  550.70   31.33
   0 -12  -7  525.78   31.91
   0 -12  -7  468.88   31.55
   0  12   7  550.44   31.85
   0 -12  -7  512.03   31.72
   0  12   8  220.12   15.78
   0  12   8  258.02   16.12
   0 -12  -8  243.75   15.81
   0 -12  -8  251.21   16.12
   0 -12  -8  242.49   15.83
   0  12   8  252.10   15.56
   0  12   8  241.88   15.81
   0  12   8  264.29   16.14
   0  12   8  254.72   15.92
   0 -12  -8  261.56   16.00
   0 -12  -8  240.12   15.72
   0 -12  -9  356.12   22.07
   0 -12  -9  363.41   21.85
   0  12   9  345.85   22.08
   0  12   9  352.58   21.88
   0 -12  -9  341.57   21.82
   0  12   9  351.46   22.19
   0 -12  -9  373.97   22.24
   0  12   9  358.44   21.62
   0 -12  -9  327.94   21.66
   0  12   9  307.57   21.78
   0  12  10  182.74   11.59
   0 -12 -10  169.00   11.54
   0 -12 -10  187.61   12.10
   0 -12 -10  177.49   11.71
   0 -12 -10  191.01   11.79
   0  12  10  168.92   11.69
   0 -12 -10  199.89   12.25
   0  12  10  173.56   11.74
   0 -12 -10  168.86   11.68
   0  12  10  173.43   12.00
   0  12  10  187.76   12.26
   0  12  10  179.46   11.83
   0  12  11  328.67   21.87
   0  12  11  337.25   21.91
   0 -12 -11  371.76   22.47
   0 -12 -11  344.70   21.68
   0 -12 -11  346.96   21.87
   0  12  11  356.83   22.22
   0  12  11  355.14   21.79
   0 -12 -11  345.75   22.31
   0  12  11  350.69   22.47
   0  12  11  343.05   21.72
   0  12  11  350.81   21.91
   0 -12 -11  342.59   21.80
   0 -12 -11  345.21   21.87
   0  12  12  148.37    9.74
   0 -12 -12  145.71    9.68
   0  12  12  156.85   10.46
   0 -12 -12  142.29    9.69
   0  12  12  150.04   10.03
   0  12  12  145.05    9.78
   0  12  12  144.41    9.67
   0  12  12  143.54    9.51
   0  12  12  145.71    9.65
   0 -12 -12  134.83    9.46
   0 -12 -12  141.53    9.41
   0 -12 -12  138.98   10.19
   0 -12 -12  141.25    9.56
   0 -12 -12  136.39   10.12
   0 -12 -13  194.76   12.03
   0  12  13  183.18   12.07
   0  12  13  184.93   11.72
   0  12  13  178.00   11.48
   0 -12 -13  177.88   11.76
   0 -12 -13  176.69   11.40
   0  12  13  168.16   11.63
   0  12  13  196.50   11.86
   0  12  13  185.16   12.59
   0 -12 -13  164.30   11.43
   0  12  13  173.91   11.82
   0 -12 -13  164.93   12.25
   0 -12 -13  163.24   11.49
   0 -12 -13  173.80   11.69
   0  12  14  151.29   10.01
   0 -12 -14  142.09    9.58
   0 -12 -14  125.92   10.50
   0  12  14  147.29    9.82
   0  12  14  139.86   10.14
   0  12  14  144.13    9.80
   0 -12 -14  151.04    9.97
   0 -12 -14  147.80    9.90
   0 -12 -14  147.04    9.68
   0  12  14  146.50   10.02
   0 -12 -14  145.24    9.49
   0  12  14  132.48   10.59
   0 -12 -14  153.68   10.23
   0 -12 -15  162.87   10.53
   0  12  15  154.31   10.56
   0 -12 -15  156.82   10.85
   0  12  15  153.42   10.76
   0 -12 -15  148.07   10.06
   0  12  15  170.91   10.76
   0  12  15  122.66   11.12
   0  12  15  154.47   10.36
   0 -12 -15  155.68   10.63
   0  12  15  164.05   10.41
   0 -12 -15  119.18   11.01
   0 -12 -15  162.37   10.06
   0 -12 -15  150.17   10.19
   0 -12 -16   56.04    6.71
   0 -12 -16   87.95    6.69
   0 -12 -16   77.95    5.69
   0  12  16   80.34    6.42
   0  12  16   78.74    7.19
   0 -12 -16   72.14    6.21
   0 -12 -16   86.87    6.23
   0  12  16   85.35    6.41
   0  12  16   83.74    6.39
   0 -12 -16   80.40    5.83
   0  12  16   83.16    6.02
   0  12  16   82.30    6.02
   0 -12 -16   87.25    5.73
   0 -12 -17   65.08    4.74
   0  12  17   69.77    5.39
   0  12  17   64.05    4.94
   0 -12 -17   51.35    5.47
   0  12  17   69.17    5.43
   0  12  17   60.82    5.28
   0  12  17   65.30    4.89
   0 -12 -17   55.17    5.30
   0 -12 -17   59.02    4.54
   0 -12 -17   60.05    5.07
   0  12  17   60.57    6.14
   0 -12 -17   57.11    4.51
   0 -12 -18   38.02    3.21
   0  12  18   38.49    3.93
   0 -12 -18   39.82    3.41
   0  12  18   38.12    3.57
   0 -12 -18   37.19    3.27
   0 -12 -18   37.54    4.07
   0  12  18   41.17    4.16
   0 -12 -19   38.19    3.41
   0  12  19   39.79    4.19
   0 -13  17    7.29    1.95
   0  13 -16    5.66    1.93
   0 -13  16    8.82    2.10
   0 -13  16    9.86    2.12
   0  13 -16    7.59    2.06
   0 -13  15   39.42    4.13
   0  13 -15   39.27    4.43
   0  13 -15   47.12    4.26
   0 -13  15   55.27    4.76
   0  13 -15   38.28    4.10
   0 -13  15   38.26    4.12
   0  13 -15   45.74    3.82
   0 -13  15   40.12    4.23
   0  13 -15   39.13    4.12
   0 -13  14    0.74    1.32
   0  13 -14    1.84    1.91
   0 -13  14   -0.66    1.36
   0  13 -14   -0.12    1.10
   0  13 -14    0.67    1.53
   0 -13  14    0.85    1.44
   0  13 -14    0.32    1.31
   0  13 -14   -1.16    1.60
   0 -13  13   15.78    2.38
   0 -13  13   15.74    2.40
   0  13 -13   15.16    2.31
   0  13 -13   19.46    2.52
   0  13 -13   14.59    2.01
   0  13 -13   13.74    2.46
   0  13 -13   14.25    2.38
   0  13 -13   15.70    1.88
   0 -13  13   14.53    2.45
   0  13 -12    1.55    1.28
   0 -13  12    2.14    1.34
   0 -13  12    2.44    1.19
   0 -13  12    0.63    1.18
   0  13 -12    0.28    0.92
   0  13 -12    1.54    1.05
   0 -13  12    1.87    1.45
   0  13 -12    1.84    1.34
   0  13 -12    2.42    1.52
   0  13 -12   -0.19    1.43
   0  13 -11   59.58    5.02
   0  13 -11   58.87    4.75
   0 -13  11   64.95    5.13
   0 -13  11   69.79    5.40
   0 -13  11   65.86    5.18
   0  13 -11   55.62    4.51
   0  13 -11   58.18    5.02
   0  13 -11   64.12    5.21
   0 -13  11   58.19    5.06
   0  13 -11   59.53    5.32
   0  13 -10    0.31    1.33
   0  13 -10   -0.58    1.14
   0 -13  10    0.15    1.08
   0  13 -10   -0.67    1.01
   0 -13  10   -0.60    1.15
   0 -13  10    0.16    1.20
   0  13 -10    0.53    1.36
   0  13 -10   -0.14    1.19
   0 -13  10   -1.16    1.29
   0  13 -10    0.47    1.03
   0  13  -9    2.16    0.88
   0 -13   9    2.66    1.33
   0  13  -9    5.29    1.47
   0  13  -9    1.06    1.33
   0  13  -9    2.54    1.44
   0  13  -9    3.82    1.21
   0  13  -9    2.25    1.26
   0 -13   9    2.92    1.31
   0  13  -9    3.96    1.12
   0 -13   9    3.47    1.34
   0 -13   9    2.22    1.25
   0 -13   8   26.40    2.69
   0  13  -8   20.06    2.28
   0  13  -8   26.73    2.75
   0  13  -8   24.75    2.62
   0  13  -8   18.14    2.16
   0  13  -8   17.41    2.31
   0  13  -8   22.47    2.69
   0 -13   8   16.81    2.38
   0 -13   8   21.55    2.44
   0 -13   8   21.64    2.50
   0  13  -8   23.60    2.00
   0 -13   7   16.31    2.14
   0  13  -7   14.09    2.26
   0  13  -7   16.76    2.01
   0 -13   7   14.15    2.10
   0  13  -7   12.93    1.76
   0  13  -7   12.65    2.00
   0  13  -7   16.93    2.24
   0 -13   7   18.65    2.09
   0 -13   7   16.56    2.20
   0  13  -7   17.65    1.59
   0  13  -6    0.13    1.05
   0  13  -6   -0.21    0.66
   0 -13   6   -0.74    1.10
   0 -13   6   -0.24    1.00
   0 -13   6    0.14    0.97
   0  13  -6    0.15    1.15
   0  13  -6    0.10    0.91
   0  13  -6   -0.57    0.99
   0  13  -6   -0.99    1.33
   0 -13   6   -0.14    0.97
   0  13  -6    0.26    0.80
   0 -13   5    1.82    0.99
   0 -13   5   -0.36    1.04
   0 -13   5    0.79    0.83
   0  13  -5    0.54    0.80
   0  13  -5    0.50    0.96
   0 -13   5    0.40    0.93
   0  13  -5    0.11    0.91
   0  13  -5    0.79    0.91
   0  13  -5    0.29    1.15
   0  13  -5    0.71    0.56
   0 -13   4   18.06    2.12
   0 -13   4   19.21    2.23
   0 -13   4   19.11    2.07
   0 -13   4   17.34    2.07
   0 -13   4   13.81    1.98
   0  13  -4   16.52    1.99
   0  13  -4   15.94    2.19
   0  13  -4   20.32    1.61
   0  13  -4   18.66    1.96
   0  13  -4   14.93    1.83
   0  13  -3    7.61    0.97
   0  13  -3    8.20    1.34
   0  13  -3    5.14    1.47
   0  13  -3    6.93    1.35
   0 -13   3    7.28    1.34
   0  13  -3    7.88    1.24
   0 -13   3   10.16    1.54
   0 -13   3    6.44    1.46
   0 -13   3    5.92    1.40
   0 -13   3    6.58    1.29
   0  13  -3    6.94    0.80
   0  13  -3    7.53    1.52
   0 -13   2    3.45    1.18
   0 -13   2    4.02    1.05
   0  13  -2    3.90    0.61
   0  13  -2    3.34    1.11
   0 -13   2    4.45    1.21
   0  13  -2    3.97    0.75
   0 -13   2    4.55    1.31
   0 -13   2    5.56    1.18
   0  13  -2    4.07    0.69
   0 -13   2    2.37    1.02
   0  13  -2    3.40    1.17
   0 -13   2    4.18    1.10
   0  13  -2    4.39    1.06
   0  13  -2    3.82    0.87
   0  13  -2    3.59    1.12
   0  13  -1    0.50    0.95
   0 -13   1    1.52    0.96
   0  13  -1    1.56    0.96
   0 -13   1    0.88    0.84
   0  13  -1    2.11    1.03
   0 -13   1    0.74    0.88
   0  13  -1    1.74    0.65
   0 -13   1    1.56    0.91
   0  13  -1    0.86    0.52
   0 -13   1    0.33    0.79
   0  13  -1    1.60    0.49
   0  13  -1    1.10    0.95
   0  13  -1    0.85    0.62
   0  13   0   34.28    2.65
   0 -13   0   38.83    3.34
   0  13   0   41.96    2.90
   0  13   0   38.36    3.40
   0  13   0   38.93    3.27
   0  13   0   37.21    3.23
   0 -13   0   37.86    3.25
   0  13   0   37.26    2.76
   0 -13   0   37.75    3.36
   0  13   0   36.09    2.68
   0 -13   0   45.68    3.49
   0 -13   0   38.11    3.27
   0 -13  -1   11.81    1.68
   0  13   1   17.15    1.52
   0 -13  -1   12.74    1.70
   0  13   1   13.28    1.36
   0 -13  -1   16.96    2.10
   0 -13  -1   13.89    1.76
   0  13   1   13.54    1.75
   0  13   1   16.54    1.95
   0 -13  -1   12.97    1.79
   0  13   1   13.07    1.29
   0  13   1   12.93    1.72
   0  13   2   11.61    1.09
   0  13   2   13.72    1.71
   0  13   2    8.99    1.22
   0 -13  -2    9.30    1.41
   0 -13  -2    8.82    1.57
   0  13   2   11.45    1.64
   0 -13  -2    8.60    1.55
   0  13   2    9.75    1.58
   0 -13  -2    8.06    1.41
   0 -13  -2   11.11    1.59
   0 -13  -2    8.87    1.89
   0  13   3    4.14    0.73
   0 -13  -3    3.97    1.03
   0  13   3    5.98    1.07
   0  13   3    6.00    1.27
   0 -13  -3    3.70    1.18
   0 -13  -3    6.43    1.65
   0  13   3    5.19    0.76
   0 -13  -3    4.72    1.19
   0 -13  -3    3.68    1.06
   0  13   3    4.50    1.22
   0  13   3    4.57    1.19
   0 -13  -3    4.27    1.07
   0 -13  -4   23.43    2.53
   0 -13  -4   30.21    2.72
   0  13   4   26.73    2.70
   0  13   4   31.29    2.81
   0  13   4   31.19    2.81
   0  13   4   31.07    2.22
   0 -13  -4   32.66    3.35
   0 -13  -4   29.73    2.72
   0  13   4   28.26    2.53
   0 -13  -4   28.08    2.82
   0  13   4   30.29    2.80
   0  13   4   27.87    2.19
   0 -13  -5   45.48    3.78
   0 -13  -5   48.23    3.86
   0 -13  -5   50.46    4.06
   0  13   5   50.38    3.37
   0 -13  -5   43.14    3.82
   0  13   5   48.53    3.90
   0  13   5   49.98    3.77
   0  13   5   43.86    3.84
   0  13   5   43.81    3.91
   0 -13  -5   43.27    3.74
   0 -13  -5   58.48    4.67
   0  13   6    9.98    1.54
   0 -13  -6    8.60    1.60
   0 -13  -6    6.85    1.40
   0  13   6   11.64    1.61
   0 -13  -6   10.71    1.53
   0  13   6   11.12    1.18
   0  13   6    8.35    1.49
   0 -13  -6   11.56    1.58
   0 -13  -6    8.34    1.41
   0 -13  -7   58.98    4.41
   0 -13  -7   48.06    4.14
   0  13   7   59.03    4.36
   0  13   7   47.46    4.16
   0 -13  -7   48.27    4.17
   0  13   7   56.22    4.38
   0 -13  -7   52.37    4.20
   0 -13  -7   55.77    4.49
   0  13   7   61.09    3.91
   0 -13  -7   53.07    4.20
   0  13   8   15.68    1.86
   0  13   8   14.00    1.50
   0  13   8   14.20    1.99
   0 -13  -8   13.61    1.81
   0 -13  -8   14.64    1.80
   0  13   8   11.49    1.75
   0 -13  -8   12.51    1.69
   0 -13  -8   14.66    1.90
   0 -13  -8   13.94    1.80
   0 -13  -8   15.81    2.09
   0  13   8   10.32    1.86
   0 -13  -9  125.77    9.05
   0 -13  -9  124.71    8.76
   0  13   9  123.73    8.82
   0  13   9  139.90    8.87
   0  13   9  129.65    9.11
   0  13   9  127.99    8.48
   0 -13  -9  125.99    8.65
   0 -13  -9  128.47    8.96
   0  13   9  133.62    9.07
   0  13   9  130.66    8.83
   0 -13  -9  126.44    8.74
   0  13  10   22.30    2.43
   0 -13 -10   23.92    2.65
   0 -13 -10   22.92    2.32
   0 -13 -10   24.57    2.45
   0  13  10   21.75    2.34
   0  13  10   27.54    2.53
   0 -13 -10   23.32    2.41
   0  13  10   24.70    2.25
   0 -13 -10   25.54    2.79
   0 -13 -10   20.36    2.33
   0  13  10   23.44    2.74
   0  13  10   23.45    2.69
   0  13  11   93.08    6.92
   0  13  11  100.53    6.76
   0 -13 -11   98.79    7.33
   0  13  11  103.76    6.99
   0 -13 -11   93.11    6.82
   0 -13 -11   97.55    6.70
   0  13  11   99.42    6.92
   0 -13 -11   96.51    7.25
   0  13  11   97.97    7.22
   0 -13 -11   95.23    6.89
   0 -13 -11   93.66    6.87
   0  13  11   91.66    7.37
   0 -13 -12    1.17    0.94
   0 -13 -12    2.87    0.99
   0  13  12    2.69    1.15
   0  13  12    1.49    1.29
   0 -13 -12    0.68    1.04
   0 -13 -12    2.29    1.42
   0  13  12    1.13    1.00
   0 -13 -12    1.92    1.03
   0 -13 -12    1.99    1.49
   0 -13 -12    1.02    0.95
   0  13  12    2.02    1.15
   0  13  12    4.14    1.65
   0  13  12    0.69    1.08
   0  13  12    1.58    1.04
   0  13  13   98.26    7.16
   0  13  13   93.64    6.87
   0 -13 -13  100.86    6.87
   0 -13 -13   92.15    6.47
   0 -13 -13   93.58    6.66
   0  13  13   83.69    7.40
   0  13  13   92.34    6.77
   0  13  13   93.25    6.76
   0 -13 -13   89.88    6.55
   0 -13 -13   92.00    7.43
   0  13  13   95.61    6.77
   0 -13 -13  101.32    6.88
   0  13  14   20.45    3.25
   0  13  14   25.55    2.75
   0  13  14   25.16    2.62
   0 -13 -14   19.65    2.54
   0 -13 -14   21.89    3.23
   0 -13 -14   25.48    2.24
   0 -13 -14   22.28    2.36
   0  13  14   26.01    2.63
   0  13  14   28.77    2.81
   0 -13 -14   23.62    2.61
   0 -13 -14   20.63    2.36
   0  13  14   29.27    3.09
   0  13  15   85.66    6.26
   0  13  15   89.13    6.54
   0 -13 -15   90.09    5.95
   0  13  15   92.37    6.55
   0 -13 -15   82.87    6.07
   0  13  15   88.79    6.72
   0 -13 -15   83.62    6.36
   0 -13 -15   87.73    6.67
   0  13  15   87.07    6.26
   0 -13 -15   70.12    6.89
   0  13  15   85.09    7.30
   0 -13 -15   76.53    5.93
   0 -13 -15   78.01    6.34
   0 -13 -16    1.76    1.45
   0 -13 -16    1.12    1.71
   0  13  16    1.67    1.49
   0  13  16    5.65    1.79
   0 -13 -16    2.09    1.11
   0 -13 -16    2.83    1.10
   0  13  16    3.24    1.32
   0  13  16    2.29    2.16
   0 -13 -16    2.73    1.51
   0 -13 -16    3.12    1.21
   0  13  16    3.05    1.49
   0 -13 -16    1.78    2.08
   0  13  16    2.47    1.27
   0  13  17  121.38    8.21
   0 -13 -17   97.70    8.01
   0  13  17  114.84    8.13
   0  13  17  114.18    8.25
   0 -13 -17  100.44    7.33
   0 -13 -17  112.82    7.54
   0 -13 -17  112.28    7.37
   0  13  17  117.40    7.81
   0 -13 -18   37.33    3.33
   0  13  18   37.81    3.64
   0  13  18   44.86    4.21
   0  13  18   42.85    4.15
   0 -13 -18   40.89    4.24
   0 -14  16   29.94    3.51
   0 -14  15    0.18    1.42
   0  14 -15   -0.72    1.61
   0  14 -15   -0.36    1.50
   0 -14  15   -1.24    1.50
   0 -14  15    0.20    1.59
   0 -14  14   25.55    3.04
   0  14 -14   21.55    2.56
   0  14 -14   23.04    3.04
   0  14 -14   22.64    3.05
   0 -14  14   24.89    3.05
   0  14 -14   30.14    3.61
   0 -14  14   17.07    2.80
   0  14 -14   23.80    3.02
   0 -14  13    1.19    1.53
   0  14 -13    0.34    1.46
   0 -14  13    1.87    1.56
   0  14 -13    2.44    1.64
   0  14 -13    1.45    1.74
   0  14 -13    1.89    1.26
   0  14 -13    1.82    1.43
   0 -14  13    1.81    1.49
   0 -14  13    2.16    1.82
   0 -14  12   37.95    4.05
   0 -14  12   39.73    3.95
   0 -14  12   39.28    3.93
   0  14 -12   39.51    3.59
   0  14 -12   43.57    4.03
   0  14 -12   40.78    4.09
   0  14 -12   43.30    4.03
   0  14 -12   34.01    3.29
   0 -14  12   41.01    3.97
   0  14 -12   41.39    4.31
   0  14 -11    4.90    1.21
   0 -14  11    6.22    1.70
   0  14 -11    4.72    1.63
   0  14 -11    3.02    1.52
   0  14 -11    2.52    1.64
   0 -14  11    6.69    1.92
   0 -14  11    5.69    1.70
   0  14 -11    3.78    1.35
   0  14 -11    4.28    1.83
   0 -14  11    9.03    1.91
   0  14 -10   43.91    4.05
   0  14 -10   41.95    3.79
   0 -14  10   43.64    4.14
   0  14 -10   41.54    3.62
   0  14 -10   47.54    4.48
   0 -14  10   43.40    4.04
   0 -14  10   43.82    4.09
   0  14 -10   46.13    4.21
   0  14 -10   43.11    4.08
   0 -14  10   48.80    4.33
   0  14  -9    7.94    1.86
   0 -14   9    9.37    1.83
   0  14  -9    6.16    1.83
   0 -14   9    8.39    1.73
   0 -14   9    7.69    1.86
   0  14  -9    6.45    1.44
   0  14  -9    8.26    1.85
   0  14  -9    6.09    1.46
   0 -14   9    7.03    1.70
   0  14  -8   69.64    5.18
   0 -14   8   73.07    5.65
   0  14  -8   64.57    5.26
   0  14  -8   72.50    5.71
   0 -14   8   76.70    5.69
   0 -14   8   72.92    5.78
   0  14  -8   71.28    5.48
   0  14  -8   75.32    5.86
   0  14  -8   78.68    6.05
   0 -14   8   68.82    5.74
   0  14  -7   22.55    2.21
   0 -14   7   23.13    2.55
   0  14  -7   23.97    2.80
   0  14  -7   22.79    1.88
   0 -14   7   22.01    2.45
   0 -14   7   19.05    2.51
   0  14  -7   19.48    2.19
   0  14  -7   20.59    2.54
   0 -14   7   20.49    2.59
   0  14  -7   21.96    2.68
   0  14  -7   17.38    2.27
   0 -14   6   57.61    4.61
   0 -14   6   58.41    4.45
   0  14  -6   53.70    4.70
   0  14  -6   48.24    4.01
   0  14  -6   52.55    4.43
   0  14  -6   48.18    4.11
   0 -14   6   52.02    4.46
   0  14  -6   56.17    3.68
   0  14  -6   50.50    4.25
   0  14  -6   51.31    4.53
   0 -14   6   46.35    4.27
   0  14  -5   89.87    5.60
   0 -14   5   80.72    6.32
   0  14  -5   84.83    6.55
   0 -14   5   89.80    6.50
   0 -14   5   86.25    6.31
   0  14  -5   81.78    6.10
   0  14  -5   78.48    5.97
   0 -14   5   85.91    6.27
   0  14  -5   78.63    6.18
   0  14  -4   63.28    5.13
   0 -14   4   74.17    5.45
   0  14  -4   66.21    4.98
   0  14  -4   68.51    5.47
   0 -14   4   71.19    5.23
   0  14  -4   67.63    4.53
   0 -14   4   64.59    5.24
   0 -14   4   63.65    5.16
   0  14  -4   65.63    5.06
   0 -14   3  154.94   10.71
   0 -14   3  160.04   10.67
   0  14  -3  151.93   10.07
   0  14  -3  151.24   10.45
   0  14  -3  159.89    9.89
   0  14  -3  155.20   10.79
   0  14  -3  159.76   10.40
   0 -14   3  151.06   10.54
   0 -14   3  169.79   10.63
   0 -14   3  154.08   10.72
   0  14  -3  147.04   10.49
   0  14  -2   66.22    5.24
   0 -14   2   65.39    5.03
   0 -14   2   56.47    4.92
   0  14  -2   66.55    4.97
   0 -14   2   67.34    5.23
   0  14  -2   60.62    4.97
   0  14  -2   70.43    4.96
   0 -14   2   68.24    5.19
   0  14  -2   69.18    4.45
   0  14  -2   59.53    4.48
   0 -14   2   60.40    5.09
   0 -14   2   70.31    5.08
   0 -14   1  234.18   16.15
   0  14  -1  246.94   15.94
   0 -14   1  272.72   16.20
   0 -14   1  250.62   16.20
   0 -14   1  255.36   16.08
   0  14  -1  247.57   15.44
   0  14  -1  246.20   16.06
   0 -14   1  249.54   16.16
   0 -14   1  230.25   15.98
   0  14  -1  252.39   16.23
   0  14  -1  242.19   15.43
   0  14  -1  250.09   16.00
   0 -14   0   69.31    5.65
   0 -14   0   69.44    5.52
   0  14   0   80.59    5.61
   0  14   0   71.53    4.89
   0 -14   0   66.73    5.48
   0  14   0   84.77    5.17
   0  14   0   77.34    5.76
   0 -14   0   72.51    5.64
   0  14   0   73.77    5.57
   0 -14   0   82.04    5.83
   0  14   0   74.68    4.98
   0 -14  -1  218.29   14.37
   0  14   1  224.92   13.94
   0  14   1  213.24   14.48
   0 -14  -1  221.72   14.54
   0  14   1  220.37   14.41
   0  14   1  225.30   13.73
   0  14   1  207.90   13.75
   0 -14  -1  265.36   14.87
   0 -14  -1  223.24   14.49
   0 -14  -1  207.26   14.32
   0  14   1  220.81   14.38
   0 -14  -2  109.10    7.94
   0 -14  -2  114.34    8.01
   0 -14  -2  115.07    8.11
   0  14   2  114.35    7.36
   0  14   2  104.57    8.04
   0 -14  -2  137.65    8.67
   0  14   2  119.76    7.67
   0 -14  -2  109.44    8.11
   0  14   2  121.49    8.12
   0 -14  -3  327.95   21.89
   0 -14  -3  324.87   21.80
   0  14   3  359.94   21.62
   0  14   3  357.48   22.00
   0  14   3  353.87   21.99
   0 -14  -3  335.21   21.98
   0 -14  -3  339.30   21.86
   0  14   3  366.68   21.23
   0  14   3  325.55   21.90
   0 -14  -3  325.36   22.05
   0 -14  -4  119.32    8.01
   0  14   4  111.54    7.09
   0  14   4  116.72    7.55
   0 -14  -4  100.81    7.60
   0  14   4  106.07    7.77
   0 -14  -4  108.30    7.70
   0  14   4  108.93    7.82
   0 -14  -4  112.26    7.77
   0  14   4  116.25    7.89
   0  14   4  103.54    7.72
   0  14   5  448.94   25.80
   0 -14  -5  402.41   26.33
   0 -14  -5  409.84   26.43
   0  14   5  406.87   26.38
   0  14   5  436.14   26.31
   0  14   5  416.39   26.54
   0 -14  -5  407.08   26.34
   0 -14  -5  391.70   26.34
   0 -14  -5  411.94   26.58
   0  14   5  438.19   26.53
   0  14   6  124.44    8.65
   0  14   6  132.21    8.69
   0 -14  -6  125.60    8.88
   0  14   6  131.79    8.12
   0  14   6  132.70    8.78
   0 -14  -6  120.08    8.62
   0 -14  -6  114.79    8.55
   0 -14  -6  118.46    8.59
   0 -14  -6  121.53    8.68
   0  14   6  133.25    8.91
   0 -14  -7  424.89   26.78
   0 -14  -7  407.59   26.63
   0 -14  -7  401.51   26.59
   0 -14  -7  399.63   26.67
   0  14   7  454.32   26.85
   0  14   7  437.63   26.79
   0 -14  -7  411.30   26.64
   0 -14  -7  426.91   26.97
   0  14   7  452.27   26.20
   0  14   7  420.14   26.66
   0 -14  -8  101.99    7.43
   0 -14  -8  101.61    7.37
   0 -14  -8  104.18    7.42
   0 -14  -8  110.52    7.77
   0  14   8  101.79    7.45
   0  14   8  110.41    7.02
   0  14   8  107.90    7.67
   0  14   8  106.18    7.43
   0 -14  -8   99.49    7.29
   0 -14  -8  107.79    7.59
   0 -14  -9  372.22   23.26
   0  14   9  372.56   22.98
   0 -14  -9  369.58   23.13
   0 -14  -9  347.52   22.85
   0  14   9  326.10   22.85
   0  14   9  359.85   22.68
   0  14   9  343.72   23.11
   0 -14  -9  354.93   22.85
   0 -14  -9  348.81   22.72
   0  14   9  377.15   22.93
   0  14   9  386.24   23.25
   0  14   9  379.03   22.53
   0 -14  -9  366.36   22.90
   0  14  10  125.56    8.58
   0 -14 -10  128.92    8.87
   0 -14 -10  121.05    8.34
   0  14  10  128.23    8.96
   0 -14 -10  118.81    8.47
   0 -14 -10  111.88    8.38
   0  14  10  125.26    8.23
   0  14  10  125.18    8.41
   0  14  10  126.36    8.64
   0 -14 -10  114.28    8.42
   0  14  10  121.86    8.78
   0 -14 -10  135.60    9.02
   0 -14 -11  269.92   16.71
   0 -14 -11  282.27   17.28
   0  14  11  258.24   16.61
   0 -14 -11  260.48   17.10
   0  14  11  239.79   16.67
   0 -14 -11  235.91   16.39
   0  14  11  257.57   17.23
   0  14  11  272.30   16.77
   0 -14 -11  246.61   16.61
   0  14  11  283.34   16.52
   0  14  11  261.64   17.02
   0 -14 -11  242.90   16.56
   0  14  12  119.69    8.34
   0  14  12  110.98    8.87
   0 -14 -12  126.11    8.34
   0 -14 -12  108.86    7.98
   0  14  12  113.70    8.32
   0 -14 -12  117.66    8.30
   0 -14 -12  137.65    9.07
   0  14  12  121.61    8.32
   0 -14 -12  112.67    8.09
   0  14  12  120.88    8.15
   0 -14 -12  121.90    8.26
   0  14  12  121.50    8.70
   0 -14 -13  190.23   12.97
   0  14  13  193.17   13.31
   0 -14 -13  201.27   13.38
   0  14  13  195.20   14.11
   0  14  13  221.13   13.36
   0  14  13  205.53   13.41
   0  14  13  219.32   13.45
   0  14  13  209.69   13.77
   0 -14 -13  207.96   13.28
   0 -14 -13  184.87   13.09
   0 -14 -13  202.76   13.38
   0 -14 -13  201.36   14.01
   0 -14 -14   69.53    4.88
   0 -14 -14   59.52    4.92
   0 -14 -14   68.62    5.27
   0 -14 -14   66.07    5.06
   0  14  14   67.00    5.22
   0  14  14   60.62    5.95
   0  14  14   61.54    5.10
   0  14  14   67.74    5.34
   0  14  14   71.84    5.28
   0 -14 -14   67.59    5.28
   0 -14 -14   61.79    5.91
   0  14  14   71.51    5.67
   0  14  15   91.22    6.94
   0  14  15  106.34    7.55
   0 -14 -15   95.89    6.59
   0 -14 -15   97.96    7.09
   0 -14 -15   79.83    7.72
   0 -14 -15   90.17    6.68
   0 -14 -15   98.66    6.85
   0  14  15   93.29    8.01
   0  14  15   96.34    7.12
   0  14  15   96.98    6.98
   0  14  15   97.03    7.18
   0 -14 -15  100.15    7.23
   0 -14 -16   90.33    5.96
   0 -14 -16   69.48    7.09
   0  14  16   91.30    6.63
   0  14  16   76.19    7.33
   0  14  16   82.39    6.29
   0  14  16   80.70    6.72
   0 -14 -16   78.16    6.52
   0  14  16   91.36    6.63
   0 -14 -16   81.04    6.00
   0 -14 -16   84.33    6.15
   0  14  17   49.27    4.82
   0  14  17   51.97    4.80
   0 -14 -17   55.16    4.17
   0  14  17   53.72    4.55
   0 -14 -17   54.89    4.22
   0 -14 -17   54.83    4.95
   0 -14 -18   57.24    4.41
   0 -15  15   27.82    3.40
   0 -15  15   25.62    3.29
   0 -15  14   -0.80    1.71
   0  15 -14    1.06    1.17
   0 -15  14    0.18    1.50
   0  15 -14    0.18    1.63
   0  15 -14   -0.19    1.75
   0 -15  14    1.27    1.48
   0  15 -13    3.01    1.81
   0  15 -13    3.49    1.70
   0  15 -13    6.44    2.17
   0 -15  13    3.73    1.79
   0 -15  13    4.87    1.79
   0  15 -13    5.33    1.90
   0  15 -13    4.27    1.49
   0 -15  13    4.39    1.77
   0 -15  13    3.90    1.89
   0 -15  12    1.59    1.45
   0  15 -12    1.20    1.47
   0  15 -12    0.74    1.13
   0 -15  12    0.20    1.57
   0  15 -12   -0.18    1.58
   0  15 -12    0.80    1.19
   0 -15  12   -0.92    1.35
   0  15 -12    0.21    1.73
   0 -15  12    1.20    1.47
   0  15 -12    0.68    1.56
   0  15 -11    2.92    1.20
   0  15 -11    4.74    1.89
   0  15 -11    2.68    1.80
   0  15 -11    3.87    1.71
   0 -15  11    4.66    1.53
   0 -15  11    4.33    1.58
   0 -15  11    3.46    1.68
   0 -15  11    4.02    1.66
   0  15 -11    2.54    1.24
   0  15 -10    0.27    1.16
   0  15 -10    0.81    1.38
   0  15 -10    0.22    1.05
   0 -15  10    0.84    1.47
   0  15 -10    1.40    1.56
   0 -15  10    1.02    1.38
   0 -15  10    0.16    1.31
   0  15 -10    1.00    1.52
   0 -15  10   -0.18    1.37
   0  15  -9    1.22    1.11
   0  15  -9    1.04    1.49
   0 -15   9    0.36    1.33
   0 -15   9    1.50    1.35
   0 -15   9   -0.31    1.25
   0  15  -9    3.20    1.32
   0 -15   9   -0.15    1.35
   0  15  -9    0.95    1.22
   0  15  -9    0.18    0.92
   0  15  -9    1.56    1.59
   0 -15   8    0.82    1.20
   0  15  -8    2.81    1.57
   0 -15   8    2.56    1.29
   0  15  -8    0.85    0.96
   0 -15   8    1.51    1.37
   0  15  -8    0.31    1.26
   0  15  -8    1.53    1.36
   0 -15   8    1.05    1.21
   0  15  -8    0.56    1.04
   0  15  -8    1.73    1.25
   0 -15   7    4.02    1.53
   0  15  -7    3.18    1.25
   0 -15   7    2.74    1.24
   0  15  -7    4.20    1.15
   0  15  -7    3.53    1.23
   0  15  -7    4.91    1.77
   0 -15   7    3.51    1.56
   0  15  -7    2.66    1.58
   0 -15   7    3.95    1.46
   0  15  -7    2.86    1.38
   0 -15   6   -0.14    1.13
   0  15  -6   -0.10    0.93
   0  15  -6   -0.49    1.32
   0 -15   6   -0.16    1.11
   0 -15   6    0.71    1.08
   0  15  -6    1.04    1.00
   0  15  -6    0.13    1.02
   0 -15   6    2.37    1.27
   0  15  -6    0.70    1.26
   0  15  -5    0.79    1.10
   0  15  -5    0.62    0.94
   0 -15   5    1.24    1.19
   0  15  -5    3.72    1.06
   0 -15   5    2.88    1.10
   0  15  -5   -0.17    1.32
   0 -15   5   -0.16    1.42
   0  15  -5    1.61    0.69
   0 -15   5    2.32    1.20
   0 -15   4   -0.78    1.20
   0  15  -4    2.48    0.99
   0 -15   4    0.39    0.98
   0  15  -4    3.40    1.02
   0  15  -4    2.78    1.49
   0 -15   4    0.40    1.16
   0  15  -4    0.23    0.89
   0  15  -4    0.96    0.63
   0 -15   4    1.03    1.07
   0  15  -4    0.13    0.98
   0 -15   4    1.38    1.21
   0 -15   3    4.26    1.28
   0  15  -3    6.20    1.32
   0  15  -3    4.06    1.31
   0 -15   3    3.43    1.21
   0  15  -3    2.68    1.33
   0 -15   3    5.01    1.50
   0  15  -3    5.26    1.27
   0 -15   3    5.65    1.35
   0 -15   3    4.52    1.48
   0 -15   3    4.99    1.47
   0  15  -3    3.65    0.91
   0  15  -3    4.62    0.84
   0 -15   2    1.93    1.04
   0 -15   2    2.25    1.19
   0  15  -2   -0.13    1.08
   0  15  -2    2.36    0.74
   0  15  -2    1.90    0.74
   0  15  -2    3.26    1.01
   0  15  -2    3.05    1.32
   0 -15   2    3.65    1.28
   0  15  -2    2.06    1.03
   0 -15   2    2.81    1.21
   0 -15   2    2.82    1.27
   0 -15   2    2.45    1.12
   0  15  -1   11.05    1.72
   0  15  -1    9.92    1.73
   0  15  -1    9.87    1.20
   0  15  -1   12.71    1.29
   0  15  -1   11.06    1.88
   0 -15   1   10.03    1.81
   0 -15   1    9.86    1.65
   0 -15   1    6.66    1.58
   0 -15   1    9.65    1.61
   0  15  -1    9.81    1.63
   0 -15   1   12.38    1.92
   0 -15   0    0.14    1.06
   0  15   0    0.83    0.92
   0  15   0    0.95    0.67
   0  15   0    0.29    1.10
   0 -15   0    1.24    0.98
   0 -15   0    0.25    0.96
   0  15   0    1.44    1.01
   0  15   0    0.12    1.02
   0 -15   0    0.50    0.96
   0  15   0    0.81    0.61
   0  15   1   14.40    1.39
   0 -15  -1   16.94    2.22
   0  15   1   15.92    2.04
   0 -15  -1   16.65    2.04
   0 -15  -1   16.20    2.02
   0 -15  -1   14.27    2.02
   0  15   1   16.23    2.07
   0  15   1   18.47    1.72
   0  15   1   16.50    2.17
   0  15   2    4.39    0.75
   0 -15  -2    3.87    1.36
   0  15   2    5.40    1.40
   0  15   2    5.04    1.02
   0 -15  -2    7.13    1.47
   0 -15  -2    4.96    1.24
   0  15   2    6.17    1.55
   0 -15  -2    2.90    1.09
   0  15   3   33.87    3.24
   0 -15  -3   36.39    3.27
   0  15   3   26.61    3.04
   0  15   3   35.42    2.47
   0 -15  -3   31.56    3.06
   0  15   3   35.38    3.23
   0 -15  -3   34.43    3.33
   0 -15  -3   31.13    3.03
   0  15   3   37.34    2.91
   0 -15  -3   34.16    3.29
   0 -15  -4    2.02    1.04
   0  15   4    2.14    0.96
   0  15   4    2.26    1.28
   0  15   4    2.03    1.28
   0  15   4    1.56    0.60
   0  15   4    3.16    1.24
   0 -15  -4    0.51    0.99
   0 -15  -4    0.61    0.99
   0 -15  -4    1.62    1.17
   0  15   5   48.44    3.24
   0  15   5   47.30    4.04
   0 -15  -5   44.92    3.84
   0  15   5   51.54    3.82
   0  15   5   43.22    3.87
   0  15   5   49.31    3.99
   0 -15  -5   38.01    3.69
   0 -15  -5   42.06    3.84
   0 -15  -5   44.08    3.86
   0 -15  -5   42.68    4.01
   0 -15  -6   -0.24    1.12
   0 -15  -6   -0.15    1.10
   0  15   6   -0.14    1.16
   0 -15  -6    0.26    1.00
   0 -15  -6   -0.48    0.93
   0  15   6   -0.37    0.60
   0  15   6   -0.39    1.04
   0  15   6    0.11    1.11
   0  15   6    0.37    1.07
   0 -15  -6   -0.48    1.07
   0  15   7   51.17    4.53
   0 -15  -7   54.15    4.62
   0 -15  -7   62.41    4.78
   0 -15  -7   63.00    4.97
   0  15   7   55.67    4.64
   0 -15  -7   53.58    4.54
   0  15   7   59.77    4.83
   0 -15  -7   59.86    4.63
   0  15   7   59.93    4.71
   0  15   7   60.17    4.07
   0 -15  -7   55.32    4.56
   0 -15  -8    0.61    1.00
   0  15   8    0.84    1.07
   0 -15  -8    0.96    0.97
   0 -15  -8   -0.25    1.06
   0 -15  -8   -0.45    1.13
   0  15   8   -1.40    1.35
   0 -15  -8   -0.40    1.09
   0  15   8    0.52    1.08
   0  15   8    0.66    0.77
   0 -15  -8   -0.46    1.19
   0 -15  -9   61.05    4.85
   0 -15  -9   55.31    4.61
   0  15   9   55.47    4.67
   0  15   9   61.62    5.02
   0  15   9   65.13    4.73
   0 -15  -9   58.03    4.55
   0  15   9   51.37    4.60
   0  15   9   55.54    4.37
   0 -15  -9   56.45    4.59
   0  15   9   60.14    4.22
   0 -15  -9   58.53    4.97
   0 -15  -9   54.45    4.63
   0  15  10    1.53    1.45
   0 -15 -10    2.24    1.20
   0 -15 -10    1.35    1.17
   0  15  10    1.65    0.98
   0  15  10    1.06    0.88
   0  15  10    0.63    1.33
   0 -15 -10    1.26    1.17
   0 -15 -10    2.16    1.42
   0  15  10    3.15    1.20
   0 -15 -10    0.35    1.06
   0 -15 -10    0.45    1.42
   0  15  10    0.40    1.17
   0 -15 -10    1.84    1.12
   0  15  11   76.10    6.24
   0  15  11   81.56    5.92
   0 -15 -11   84.05    6.21
   0  15  11   88.46    6.64
   0 -15 -11   77.16    6.15
   0  15  11   90.09    6.18
   0  15  11   83.43    6.73
   0 -15 -11   89.79    6.80
   0 -15 -11   87.29    6.32
   0 -15 -11   82.04    6.55
   0 -15 -11   86.79    6.06
   0 -15 -11   79.25    6.17
   0  15  11   86.12    6.30
   0 -15 -12    4.38    1.39
   0 -15 -12    5.05    1.47
   0  15  12    5.76    1.62
   0  15  12    8.48    1.97
   0  15  12    6.30    1.48
   0 -15 -12    5.56    1.48
   0  15  12    3.61    1.41
   0 -15 -12    5.11    1.78
   0  15  12    6.89    1.38
   0  15  12    4.56    1.95
   0 -15 -12    3.65    1.28
   0 -15 -13  101.87    7.76
   0 -15 -13  112.34    8.70
   0  15  13  122.81    8.12
   0 -15 -13  116.21    8.09
   0  15  13  118.25    7.95
   0 -15 -13  104.88    7.87
   0 -15 -13  112.99    7.73
   0  15  13  118.79    8.51
   0 -15 -13  112.39    8.03
   0  15  13  110.20    8.02
   0  15  13  112.11    8.82
   0  15  13  114.41    8.11
   0  15  14   24.18    2.71
   0  15  14   25.92    2.71
   0 -15 -14   24.39    2.34
   0 -15 -14   23.51    2.70
   0 -15 -14   19.96    2.45
   0 -15 -14   21.53    2.51
   0 -15 -14   24.88    3.38
   0  15  14   25.40    2.75
   0 -15 -14   25.81    2.80
   0  15  14   22.71    2.75
   0  15  14   21.69    3.03
   0  15  14   28.06    3.69
   0 -15 -15   96.22    6.84
   0  15  15   89.73    6.66
   0  15  15   82.48    7.01
   0  15  15   91.96    6.79
   0 -15 -15   72.89    7.37
   0 -15 -15   79.15    6.30
   0  15  15   82.78    7.57
   0 -15 -15   91.37    6.46
   0 -15 -15   98.91    6.32
   0 -15 -16   15.65    1.93
   0  15  16   16.18    2.40
   0 -15 -16   14.53    1.97
   0  15  16   17.28    2.31
   0 -15 -16   16.99    2.58
   0 -15 -17   42.10    3.80
   0 -15 -17   51.21    3.85
   0  15  17   48.26    4.47
   0 -16  14    9.86    2.23
   0 -16  14    7.46    2.20
   0  16 -13    5.15    1.80
   0 -16  13    4.73    1.80
   0 -16  13    2.04    1.75
   0 -16  13    4.15    1.83
   0  16 -13    2.70    1.80
   0  16 -13    3.08    1.48
   0  16 -12    9.57    1.96
   0 -16  12   13.42    2.36
   0 -16  12   12.82    2.41
   0 -16  12   19.09    2.66
   0  16 -12   13.54    2.53
   0  16 -12   12.02    2.46
   0  16 -11    4.00    1.35
   0 -16  11    4.20    1.75
   0 -16  11    2.43    1.63
   0  16 -11    1.13    1.58
   0  16 -11    0.85    1.22
   0  16 -11    5.45    1.68
   0 -16  11    4.52    1.78
   0 -16  11    3.10    1.52
   0  16 -11    0.87    1.76
   0 -16  10    5.34    1.76
   0  16 -10    5.70    1.48
   0 -16  10   10.07    2.04
   0  16 -10    5.81    1.86
   0 -16  10    5.94    1.78
   0  16 -10    7.22    2.18
   0 -16  10    3.51    1.63
   0  16 -10    6.50    1.68
   0  16 -10    6.13    1.93
   0  16  -9   18.89    2.64
   0 -16   9   17.23    2.68
   0 -16   9   17.27    2.56
   0 -16   9   17.14    2.58
   0  16  -9   19.53    2.43
   0  16  -9   20.70    2.96
   0 -16   9   14.00    2.40
   0  16  -9   20.51    2.84
   0  16  -9   17.26    2.20
   0 -16   8    3.45    1.64
   0 -16   8    4.13    1.54
   0  16  -8    5.77    1.92
   0 -16   8    4.53    1.66
   0  16  -8    8.28    2.03
   0  16  -8    1.09    1.01
   0  16  -8    1.92    1.26
   0 -16   8    3.33    1.41
   0  16  -8    2.97    1.37
   0  16  -8    5.71    1.73
   0  16  -7   46.52    3.72
   0 -16   7   44.84    4.06
   0 -16   7   41.41    3.92
   0  16  -7   37.53    4.01
   0 -16   7   42.41    3.97
   0 -16   7   36.34    3.87
   0  16  -7   36.96    3.68
   0  16  -7   37.51    3.39
   0  16  -7   43.62    4.24
   0  16  -6   13.00    1.80
   0 -16   6   11.49    2.13
   0 -16   6    8.60    1.84
   0  16  -6    9.86    1.81
   0 -16   6   11.28    1.98
   0  16  -6   12.70    2.27
   0  16  -6   10.92    1.70
   0  16  -6    9.71    2.13
   0  16  -5   79.95    6.07
   0 -16   5   77.59    6.22
   0  16  -5   77.55    6.19
   0  16  -5   87.49    6.69
   0 -16   5   84.98    6.53
   0  16  -5   81.37    5.97
   0 -16   5   88.02    6.57
   0 -16   5   78.83    6.36
   0 -16   4   16.83    2.30
   0  16  -4   14.50    2.30
   0  16  -4   10.16    1.89
   0 -16   4   11.09    2.10
   0  16  -4   11.38    1.91
   0 -16   4   11.55    1.97
   0 -16   4   15.35    2.29
   0  16  -4   10.70    1.72
   0 -16   4   11.91    2.00
   0 -16   3  100.23    7.83
   0 -16   3  106.56    8.00
   0 -16   3  108.62    7.86
   0 -16   3  114.10    8.09
   0  16  -3  105.81    7.71
   0 -16   3  114.24    8.10
   0  16  -3  109.50    8.14
   0  16  -3  103.71    7.79
   0  16  -3  111.26    7.65
   0  16  -2   14.73    2.00
   0 -16   2   19.00    2.45
   0 -16   2   16.74    2.27
   0 -16   2   14.28    2.13
   0 -16   2   20.67    2.47
   0 -16   2   15.26    2.32
   0  16  -2   13.03    2.14
   0  16  -2   18.08    2.45
   0  16  -2   18.64    2.21
   0  16  -2   19.25    1.64
   0  16  -1  193.07   11.75
   0  16  -1  186.15   12.43
   0 -16   1  179.66   12.47
   0 -16   1  184.41   12.59
   0 -16   1  187.57   12.45
   0  16  -1  180.42   12.46
   0  16  -1  183.64   12.30
   0 -16   1  179.65   12.61
   0 -16   1  181.30   12.60
   0  16  -1  180.55   12.60
   0  16   0   20.23    2.41
   0 -16   0   21.46    2.64
   0 -16   0   16.40    2.45
   0 -16   0   20.07    2.43
   0  16   0   19.03    2.58
   0  16   0   22.90    1.94
   0  16   0   21.39    2.37
   0  16   0   17.25    2.37
   0 -16   0   16.47    2.31
   0 -16   0   20.70    2.49
   0 -16  -1  280.53   18.78
   0  16   1  302.29   18.09
   0  16   1  291.88   18.62
   0 -16  -1  276.29   18.70
   0 -16  -1  272.68   18.55
   0 -16  -1  278.78   18.59
   0  16   1  297.85   18.72
   0  16   1  293.55   18.81
   0  16   2   30.81    2.60
   0  16   2   31.74    3.09
   0 -16  -2   30.87    3.05
   0 -16  -2   25.45    3.02
   0  16   2   26.14    3.01
   0  16   2   26.78    2.97
   0 -16  -2   28.90    3.04
   0 -16  -2   30.05    2.96
   0 -16  -3  285.84   18.89
   0 -16  -3  292.66   19.02
   0  16   3  303.46   18.56
   0  16   3  301.37   19.07
   0  16   3  293.70   19.00
   0  16   3  287.64   18.98
   0 -16  -3  295.95   19.10
   0 -16  -3  280.51   19.13
   0 -16  -4   56.20    4.80
   0 -16  -4   49.29    4.53
   0  16   4   64.91    4.45
   0 -16  -4   61.44    4.78
   0  16   4   61.63    4.79
   0  16   4   57.02    4.68
   0  16   4   51.58    4.60
   0 -16  -4   50.39    4.44
   0 -16  -4   52.47    4.53
   0  16   5  232.75   14.92
   0 -16  -5  229.98   15.07
   0 -16  -5  239.75   15.40
   0 -16  -5  241.19   15.23
   0  16   5  249.31   15.34
   0  16   5  225.75   15.10
   0 -16  -5  218.55   15.01
   0 -16  -5  196.98   14.95
   0  16   5  245.20   15.25
   0  16   6   75.35    5.79
   0 -16  -6   78.91    5.84
   0  16   6   86.13    5.84
   0  16   6   76.67    5.97
   0 -16  -6   69.51    5.69
   0 -16  -6   69.02    5.68
   0 -16  -6   77.95    6.05
   0 -16  -6   70.82    5.77
   0  16   6   76.42    5.87
   0 -16  -7  212.07   14.14
   0 -16  -7  205.79   14.08
   0 -16  -7  222.04   14.33
   0 -16  -7  227.70   14.55
   0  16   7  223.09   14.30
   0  16   7  213.71   14.15
   0  16   7  212.88   14.37
   0  16   7  212.28   14.15
   0 -16  -7  223.60   14.29
   0 -16  -7  197.38   14.03
   0 -16  -8  112.69    7.96
   0 -16  -8   98.12    7.41
   0 -16  -8  103.62    7.56
   0  16   8  114.04    7.70
   0 -16  -8  105.01    7.68
   0 -16  -8  107.06    7.54
   0  16   8   95.69    7.08
   0  16   8  107.61    7.54
   0  16   8  104.46    7.67
   0 -16  -8  104.38    7.49
   0  16   9  159.24   10.83
   0 -16  -9  167.07   10.77
   0 -16  -9  164.41   11.18
   0 -16  -9  150.83   10.72
   0  16   9  154.06   10.38
   0 -16  -9  155.24   10.60
   0  16   9  143.13   10.69
   0  16   9  170.66   11.10
   0  16   9  159.33   10.72
   0 -16  -9  160.90   10.77
   0 -16  -9  150.82   10.87
   0 -16 -10   89.90    6.72
   0 -16 -10   99.70    7.03
   0  16  10  103.22    7.12
   0 -16 -10   98.54    7.39
   0 -16 -10  101.95    7.32
   0 -16 -10   90.06    6.90
   0 -16 -10   97.46    6.98
   0  16  10   81.65    6.88
   0  16  10   87.84    7.26
   0  16  10   98.10    6.73
   0 -16 -11  131.34    9.41
   0  16  11  132.95    9.53
   0 -16 -11  122.38    9.13
   0 -16 -11  145.61   10.04
   0 -16 -11  144.08    9.50
   0  16  11  141.30    9.56
   0  16  11  150.95    9.97
   0  16  11  128.48    9.93
   0 -16 -11  138.78    9.52
   0  16  11  139.57    9.28
   0 -16 -11  129.16    9.36
   0 -16 -12  100.97    7.22
   0 -16 -12  104.97    8.14
   0  16  12   99.66    8.08
   0 -16 -12  108.10    7.63
   0  16  12   93.41    7.44
   0 -16 -12  104.98    7.49
   0 -16 -12  110.39    7.52
   0  16  12  113.37    7.64
   0  16  12  101.12    7.33
   0  16  12  100.49    7.87
   0 -16 -12   96.38    7.39
   0 -16 -13   75.36    5.72
   0  16  13   66.79    5.66
   0  16  13   75.50    6.16
   0 -16 -13   72.89    5.72
   0  16  13   74.73    5.64
   0 -16 -13   71.29    6.37
   0 -16 -13   69.45    5.49
   0  16  13   77.77    5.77
   0 -16 -13   63.66    5.45
   0  16  13   73.58    6.49
   0 -16 -13   72.30    5.36
   0 -16 -13   81.39    5.94
   0 -16 -14  121.14    9.21
   0 -16 -14  112.40    8.16
   0  16  14  120.39    8.34
   0 -16 -14  115.94    7.93
   0  16  14  117.78    8.36
   0 -16 -14  121.56    8.44
   0 -16 -14  111.08    8.06
   0  16  14  105.21    9.12
   0  16  15   65.29    5.12
   0 -16 -15   67.77    5.26
   0 -16 -15   56.84    4.57
   0 -16 -15   57.14    4.73
   0  16  16   79.94    6.16
   0 -16 -16   69.25    5.59
   0 -16 -16   78.56    5.54
   0  17 -13   12.95    2.24
   0  17 -12    6.92    2.14
   0 -17  12    8.73    2.19
   0 -17  12    8.93    2.12
   0  17 -12   11.03    1.90
   0 -17  11   34.60    3.91
   0  17 -11   34.57    3.79
   0 -17  11   35.58    3.85
   0  17 -11   36.87    3.55
   0  17 -11   34.56    3.30
   0  17 -11   31.63    3.87
   0  17 -10    3.87    1.48
   0  17 -10    3.80    1.98
   0 -17  10    2.47    1.61
   0 -17  10    3.68    1.74
   0  17 -10    3.52    1.89
   0 -17  10    1.52    1.70
   0  17 -10    2.21    1.27
   0  17 -10    2.15    1.48
   0 -17   9    9.52    2.14
   0  17  -9   10.60    1.95
   0  17  -9   10.43    1.80
   0  17  -9    9.15    2.26
   0  17  -9    8.11    2.22
   0 -17   9    8.52    2.03
   0 -17   9   13.08    2.31
   0  17  -8    4.34    1.54
   0 -17   8    0.77    1.54
   0  17  -8    1.14    1.63
   0  17  -8    2.56    1.36
   0 -17   8    1.29    1.55
   0  17  -8    0.84    1.67
   0 -17   8    1.83    1.45
   0  17  -7   11.29    1.84
   0 -17   7   12.98    2.28
   0 -17   7   14.06    2.48
   0  17  -7   16.60    2.15
   0 -17   7   16.89    2.47
   0 -17   7   12.82    2.26
   0  17  -7   12.85    2.43
   0  17  -7   16.31    2.20
   0  17  -6    1.31    1.12
   0  17  -6    1.95    1.28
   0 -17   6    0.18    1.39
   0  17  -6    0.22    1.02
   0 -17   6    3.79    1.46
   0  17  -6    3.17    1.72
   0 -17   6    0.32    1.26
   0 -17   6   -1.32    1.45
   0  17  -5    3.45    1.74
   0  17  -5    3.74    1.41
   0 -17   5    4.68    1.67
   0  17  -5    6.02    1.44
   0 -17   5    3.88    1.54
   0 -17   5    5.23    1.72
   0  17  -5    3.11    1.24
   0 -17   5    3.21    1.51
   0 -17   5    4.76    1.62
   0  17  -4    1.48    1.57
   0 -17   4    1.07    1.43
   0 -17   4    5.12    1.72
   0  17  -4    4.39    1.22
   0 -17   4    2.68    1.40
   0  17  -4    4.04    1.51
   0  17  -4    5.55    1.31
   0 -17   4    3.00    1.33
   0 -17   4    4.10    1.41
   0  17  -3   10.22    2.10
   0 -17   3    8.71    1.99
   0 -17   3   10.36    1.87
   0  17  -3   10.48    1.92
   0  17  -3   10.81    1.64
   0  17  -3   11.56    1.80
   0 -17   3   10.91    2.04
   0 -17   3   11.75    2.00
   0 -17   3    7.01    1.65
   0 -17   2    0.47    1.13
   0 -17   2    1.02    1.34
   0 -17   2    0.59    1.15
   0  17  -2    0.17    1.42
   0  17  -2    0.45    1.20
   0 -17   2    1.55    1.47
   0  17  -2    0.63    1.06
   0 -17   2    2.69    1.45
   0  17  -2    0.84    1.21
   0 -17   1    0.85    1.47
   0  17  -1    1.70    1.24
   0  17  -1    3.04    1.57
   0 -17   1    4.84    1.59
   0 -17   1    4.26    1.49
   0 -17   1    4.88    1.48
   0  17  -1    3.91    1.23
   0  17  -1    2.70    1.36
   0 -17   1    5.01    1.49
   0 -17   0    0.51    1.24
   0  17   0    1.31    1.38
   0 -17   0   -0.16    1.30
   0 -17   0    1.28    1.20
   0 -17   0    0.45    1.15
   0  17   0    2.55    1.14
   0  17   0    0.40    1.10
   0  17   0   -0.29    1.37
   0  17   0    1.43    0.81
   0 -17   0    1.56    1.15
   0 -17  -1    6.03    1.58
   0  17   1   12.73    1.92
   0 -17  -1    5.94    1.56
   0  17   1    6.97    1.22
   0 -17  -1    6.11    1.62
   0  17   1    8.90    1.88
   0 -17  -1    8.38    1.84
   0  17   1    4.94    1.41
   0  17   2    2.95    1.06
   0 -17  -2    1.81    1.33
   0 -17  -2    1.55    1.08
   0 -17  -2    4.00    1.30
   0  17   2    1.78    1.31
   0  17   2    0.15    1.20
   0 -17  -2    1.43    1.41
   0  17   2    2.39    1.35
   0 -17  -3   17.11    2.38
   0 -17  -3   17.16    2.35
   0 -17  -3   15.64    2.16
   0  17   3   19.34    2.03
   0  17   3   15.70    2.28
   0  17   3   15.37    2.26
   0 -17  -3   14.58    2.10
   0  17   3   18.02    2.32
   0 -17  -4    0.30    1.15
   0 -17  -4    0.83    0.96
   0  17   4    0.15    1.23
   0 -17  -4   -0.14    1.05
   0 -17  -4   -0.15    1.30
   0 -17  -4    4.72    1.44
   0  17   4    0.15    1.21
   0  17   4   -0.15    1.27
   0  17   4    0.73    1.05
   0 -17  -5   13.35    2.03
   0  17   5   16.94    2.29
   0  17   5   15.73    2.19
   0 -17  -5   15.47    2.08
   0  17   5   12.21    2.12
   0 -17  -5   12.56    2.06
   0  17   5   16.23    2.04
   0 -17  -5   17.15    2.22
   0 -17  -5   14.24    2.25
   0 -17  -6    2.77    1.24
   0 -17  -6    5.55    1.54
   0  17   6    2.24    1.34
   0  17   6    2.50    1.24
   0 -17  -6    3.25    1.54
   0 -17  -6    1.73    1.13
   0 -17  -6    2.40    1.25
   0  17   6    1.88    1.43
   0  17   6    2.10    1.24
   0  17   7   40.78    3.85
   0 -17  -7   46.81    4.03
   0 -17  -7   43.68    4.00
   0 -17  -7   43.45    3.84
   0  17   7   36.90    3.80
   0  17   7   45.04    4.12
   0 -17  -7   40.05    3.79
   0 -17  -7   48.49    4.23
   0 -17  -7   44.58    3.85
   0  17   7   37.99    3.80
   0  17   8    0.40    1.27
   0 -17  -8   -0.43    1.25
   0 -17  -8   -0.18    1.37
   0  17   8   -0.17    1.35
   0 -17  -8   -0.14    1.15
   0  17   8    0.15    1.34
   0 -17  -8   -0.13    1.23
   0  17   8   -1.34    1.45
   0 -17  -8    0.27    1.16
   0 -17  -8    0.92    1.14
   0  17   9   40.87    3.59
   0 -17  -9   34.28    3.34
   0 -17  -9   33.28    3.39
   0  17   9   29.66    3.42
   0 -17  -9   38.95    3.90
   0 -17  -9   38.28    3.50
   0 -17  -9   36.80    3.55
   0  17   9   32.35    3.60
   0 -17  -9   36.97    3.71
   0  17   9   39.52    3.58
   0  17  10    0.36    1.53
   0 -17 -10    0.59    1.15
   0  17  10    0.71    1.03
   0  17  10    1.04    1.38
   0 -17 -10   -0.71    1.36
   0 -17 -10    0.93    1.44
   0  17  10    0.15    1.55
   0 -17 -10    2.09    1.22
   0 -17 -10    0.14    1.09
   0  17  11   41.18    4.45
   0 -17 -11   39.62    3.89
   0 -17 -11   42.86    3.75
   0  17  11   46.93    4.09
   0 -17 -11   45.96    4.48
   0 -17 -11   40.98    3.88
   0 -17 -11   47.08    4.02
   0  17  11   43.40    4.06
   0 -17 -12    4.15    1.54
   0 -17 -12    1.76    1.39
   0 -17 -12    4.62    1.61
   0 -17 -12    3.60    1.30
   0  17  12    3.83    2.09
   0  17  12    2.93    1.67
   0  17  12    1.97    1.54
   0 -17 -12    4.35    1.36
   0 -17 -12    6.71    1.99
   0  17  12    4.69    1.59
   0 -17 -13   19.01    2.47
   0 -17 -13   14.37    1.98
   0 -17 -13   12.43    2.04
   0  17  13   15.43    2.33
   0  17  13   16.11    2.94
   0 -17 -13   13.93    2.15
   0  17  14    5.55    2.25
   0 -17 -14    3.22    1.42
   0 -17 -14    3.52    1.25
   0 -17 -15   29.50    2.78
   0 -17 -15   28.41    3.01
   0  18 -12    3.51    1.54
   0  18 -11   15.59    2.36
   0 -18  11   15.72    2.66
   0  18 -10    0.39    1.20
   0 -18  10   -0.60    1.61
   0  18 -10   -0.78    1.43
   0 -18  10    0.36    1.44
   0  18  -9   14.03    2.14
   0 -18   9   15.43    2.49
   0  18  -9   15.97    2.85
   0  18  -9   17.23    2.39
   0 -18   9   15.30    2.80
   0 -18   9   12.60    2.58
   0  18  -8    6.84    2.23
   0 -18   8    9.89    2.22
   0  18  -8    5.35    1.67
   0 -18   8    7.22    2.02
   0 -18   8    8.15    1.90
   0 -18   8    5.52    1.94
   0  18  -8    4.59    1.57
   0 -18   7   36.29    3.91
   0  18  -7   34.57    3.96
   0 -18   7   28.56    3.56
   0  18  -7   33.80    3.49
   0  18  -7   29.95    3.25
   0 -18   7   36.31    3.83
   0 -18   7   30.22    3.44
   0 -18   6    1.16    1.45
   0  18  -6    1.25    1.64
   0  18  -6   -0.35    1.13
   0 -18   6    1.34    1.57
   0 -18   6    1.75    1.66
   0  18  -6    0.84    1.32
   0  18  -6    1.58    1.41
   0 -18   6    2.49    1.50
   0 -18   6    2.39    1.52
   0  18  -5   47.10    4.18
   0 -18   5   37.83    4.21
   0  18  -5   46.33    4.55
   0  18  -5   47.21    4.09
   0 -18   5   44.32    4.30
   0 -18   5   49.18    4.50
   0 -18   5   42.89    4.13
   0 -18   5   38.47    4.22
   0  18  -5   40.47    3.75
   0 -18   4    2.24    1.54
   0  18  -4    1.43    1.38
   0  18  -4    3.60    1.35
   0 -18   4    1.07    1.44
   0 -18   4    5.05    1.68
   0 -18   4    3.78    1.56
   0  18  -4    2.61    1.31
   0  18  -4    2.55    1.72
   0 -18   4    2.25    1.55
   0 -18   3   78.47    6.41
   0  18  -3   78.49    6.40
   0 -18   3   79.62    6.38
   0 -18   3   77.61    6.14
   0  18  -3   77.25    6.06
   0  18  -3   78.21    5.91
   0  18  -3   78.04    6.16
   0 -18   3   76.11    6.35
   0 -18   3   72.00    6.19
   0 -18   2    0.18    1.33
   0  18  -2    2.03    1.50
   0 -18   2    0.72    1.55
   0 -18   2    0.46    1.25
   0  18  -2    2.23    1.20
   0  18  -2    1.46    1.15
   0  18  -2   -0.32    1.29
   0 -18   2    0.84    1.33
   0 -18   2    2.40    1.38
   0  18  -1   96.91    7.19
   0 -18   1   98.34    7.47
   0  18  -1   93.75    7.22
   0 -18   1   96.55    7.42
   0 -18   1   88.75    7.08
   0  18  -1   94.01    7.04
   0 -18   1  101.75    7.45
   0 -18   1   90.69    7.20
   0  18  -1   97.08    7.45
   0 -18   0   10.83    2.03
   0 -18   0   16.26    2.42
   0  18   0   11.33    2.11
   0 -18   0   18.33    2.49
   0  18   0   14.14    2.25
   0 -18   0   20.15    2.54
   0  18   0   13.49    2.04
   0  18   0   12.83    2.38
   0 -18   0   12.97    2.07
   0 -18  -1   82.04    6.04
   0  18   1   76.93    5.97
   0  18   1   75.42    6.03
   0 -18  -1   70.10    5.96
   0  18   1   77.15    6.20
   0 -18  -1   76.53    6.28
   0  18   1   75.62    6.09
   0 -18  -1   78.35    6.23
   0 -18  -1   73.08    6.10
   0 -18  -2   28.03    2.96
   0 -18  -2   22.64    2.88
   0  18   2   24.78    2.97
   0  18   2   24.40    2.92
   0 -18  -2   30.42    3.16
   0 -18  -2   27.16    3.14
   0  18   2   27.76    3.16
   0 -18  -3  114.50    8.37
   0  18   3  113.10    8.23
   0  18   3  108.34    8.20
   0 -18  -3  116.73    8.18
   0  18   3  111.00    7.72
   0 -18  -3  112.88    8.28
   0 -18  -3  108.55    8.08
   0 -18  -4   20.70    2.75
   0 -18  -4   27.55    2.97
   0  18   4   26.07    3.06
   0  18   4   24.68    2.60
   0  18   4   24.17    2.98
   0 -18  -4   26.10    3.17
   0  18   4   28.27    3.04
   0 -18  -4   20.39    2.85
   0 -18  -4   29.43    3.11
   0  18   5  135.08    9.20
   0 -18  -5  114.91    9.01
   0 -18  -5  129.08    9.41
   0  18   5  133.86    9.29
   0 -18  -5  128.47    9.04
   0  18   5  127.00    8.84
   0 -18  -5  119.74    9.14
   0 -18  -5  129.85    9.09
   0  18   5  130.78    9.23
   0  18   6   64.63    5.05
   0 -18  -6   68.85    5.57
   0 -18  -6   51.77    4.90
   0 -18  -6   63.25    5.28
   0  18   6   61.51    5.31
   0  18   6   57.76    5.06
   0 -18  -6   59.46    5.07
   0  18   6   71.64    5.38
   0 -18  -6   64.36    5.17
   0  18   7  124.02    9.12
   0 -18  -7  137.63    9.34
   0  18   7  131.30    9.40
   0 -18  -7  119.01    9.05
   0  18   7  121.98    9.13
   0  18   7  134.23    9.32
   0 -18  -7  142.99    9.47
   0 -18  -7  132.05    9.54
   0 -18  -7  123.92    9.11
   0 -18  -7  126.06    9.08
   0 -18  -8   49.84    4.18
   0 -18  -8   42.33    4.07
   0  18   8   45.50    4.11
   0  18   8   52.09    4.37
   0 -18  -8   40.25    4.02
   0 -18  -8   45.73    4.20
   0 -18  -8   43.40    4.43
   0 -18  -8   46.71    4.34
   0  18   8   46.28    4.28
   0  18   8   48.31    4.46
   0 -18  -9  111.75    7.99
   0  18   9  110.64    8.04
   0 -18  -9  115.17    7.97
   0  18   9  110.85    8.25
   0  18   9  113.10    8.21
   0 -18  -9   98.87    7.70
   0 -18  -9  115.36    8.39
   0 -18  -9  108.02    7.89
   0  18   9   93.79    7.83
   0 -18  -9  107.57    8.13
   0  18   9  108.19    7.89
   0  18  10  109.88    7.79
   0  18  10   94.31    7.62
   0 -18 -10  104.40    7.62
   0 -18 -10  103.77    8.11
   0 -18 -10  109.03    7.73
   0 -18 -10  108.90    7.69
   0 -18 -10   95.55    7.38
   0  18  10  102.71    8.02
   0 -18 -11   74.79    5.99
   0  18  11   83.60    6.39
   0 -18 -11   74.73    6.22
   0  18  11   70.86    6.60
   0 -18 -11   86.67    6.88
   0 -18 -11   84.38    6.31
   0 -18 -11   88.98    6.37
   0  18  12   65.00    6.14
   0 -18 -12   72.07    5.61
   0 -18 -12   66.37    5.23
   0  18  13   53.94    5.64
   0 -18 -13   61.42    4.64
   0 -18 -13   55.21    4.75
   0 -18 -14   80.83    5.96
   0  19  -9    5.39    1.78
   0  19  -9    1.80    1.39
   0 -19   9    4.58    1.71
   0  19  -8   26.36    3.01
   0 -19   8   22.34    3.30
   0 -19   8   30.25    3.38
   0  19  -8   25.36    3.06
   0  19  -7    7.62    1.88
   0 -19   7    7.61    1.98
   0  19  -7    8.99    2.30
   0 -19   7    9.35    2.15
   0 -19   7    6.90    2.19
   0  19  -7    9.83    1.88
   0  19  -6    0.22    1.70
   0 -19   6   -1.22    1.76
   0  19  -6    1.16    1.46
   0  19  -6   -0.29    1.46
   0 -19   6    3.15    1.75
   0 -19   6    1.42    1.50
   0 -19   6    0.81    1.70
   0 -19   6    0.69    1.43
   0 -19   5    7.38    2.15
   0 -19   5    8.59    2.13
   0 -19   5    6.82    2.03
   0  19  -5   10.97    1.87
   0  19  -5    8.06    2.37
   0 -19   5    6.76    1.91
   0  19  -5    7.85    1.90
   0 -19   5    3.41    1.67
   0  19  -5    6.61    1.57
   0  19  -4    8.90    1.78
   0  19  -4   12.78    2.55
   0 -19   4    9.87    2.00
   0  19  -4   14.96    2.20
   0 -19   4   14.80    2.52
   0 -19   4   10.58    2.34
   0 -19   4   10.11    2.23
   0 -19   4   11.59    2.21
   0  19  -4   14.06    2.26
   0 -19   3   13.25    2.39
   0 -19   3   10.68    2.07
   0 -19   3   15.70    2.60
   0 -19   3   11.79    2.37
   0  19  -3   13.28    2.25
   0 -19   3   10.18    2.10
   0  19  -3   15.22    2.66
   0  19  -3   11.52    1.99
   0  19  -3   13.53    2.12
   0 -19   2    4.19    1.79
   0 -19   2    5.23    1.69
   0 -19   2    5.90    1.82
   0  19  -2    5.52    1.74
   0 -19   2    6.82    1.96
   0  19  -2    8.17    2.15
   0 -19   2    5.02    1.74
   0  19  -2    3.70    1.60
   0  19  -2    5.28    1.50
   0  19  -1   18.31    2.40
   0 -19   1   12.27    2.30
   0 -19   1   11.58    2.33
   0  19  -1   14.15    2.33
   0  19  -1   13.57    2.17
   0  19  -1   15.28    2.55
   0 -19   1   11.39    2.19
   0 -19   1   14.21    2.26
   0 -19   1   15.01    2.53
   0 -19   0    8.82    2.19
   0  19   0   13.35    2.34
   0 -19   0   11.68    2.14
   0 -19   0   15.69    2.43
   0 -19   0   13.13    2.30
   0 -19   0   13.77    2.29
   0  19   0   13.03    2.30
   0  19   0   13.57    2.40
   0  19   0   14.96    2.26
   0 -19  -1   22.50    2.84
   0  19   1   23.66    3.11
   0 -19  -1   24.62    3.01
   0 -19  -1   24.16    3.04
   0  19   1   24.25    2.92
   0 -19  -1   25.98    3.18
   0  19   1   27.21    3.06
   0  19   1   31.66    3.28
   0 -19  -1   22.11    3.08
   0  19   2   13.56    2.32
   0  19   2   12.89    2.23
   0 -19  -2   15.15    2.37
   0 -19  -2   14.15    2.43
   0 -19  -2   14.25    2.24
   0  19   3   12.67    2.23
   0 -19  -3   13.05    2.24
   0 -19  -3   13.08    2.26
   0  19   3   11.90    2.21
   0 -19  -3   12.35    2.10
   0 -19  -3   13.15    2.15
   0 -19  -4    2.62    1.66
   0 -19  -4    5.18    1.52
   0  19   4    5.38    1.76
   0 -19  -4    3.10    1.44
   0  19   4    3.41    1.68
   0 -19  -4    3.45    1.41
   0  19   4    3.94    1.67
   0 -19  -5   23.24    3.14
   0  19   5   35.94    3.43
   0 -19  -5   28.11    3.07
   0  19   5   28.56    3.19
   0 -19  -5   24.44    3.12
   0 -19  -5   24.78    2.94
   0 -19  -5   26.48    3.20
   0  19   5   25.02    3.08
   0 -19  -6    1.55    1.30
   0  19   6    3.10    1.58
   0 -19  -6    1.72    1.43
   0  19   6    4.25    1.52
   0 -19  -6    3.57    1.49
   0 -19  -6    0.58    1.43
   0  19   6    3.46    1.72
   0 -19  -6    3.75    1.51
   0  19   6    0.67    1.56
   0 -19  -7   10.34    1.98
   0 -19  -7   12.40    2.18
   0 -19  -7   13.58    2.46
   0  19   7   12.94    2.19
   0  19   7   12.93    2.45
   0  19   7   12.67    2.27
   0 -19  -7   12.58    2.24
   0  19   7   15.39    2.18
   0 -19  -7   13.44    2.10
   0 -19  -7   16.71    2.44
   0  19   8    8.91    2.03
   0  19   8    8.57    2.01
   0 -19  -8    9.32    1.84
   0 -19  -8    8.01    1.83
   0 -19  -8    9.54    2.06
   0  19   8    8.82    1.96
   0 -19  -8    8.57    2.08
   0 -19  -8    7.54    1.78
   0 -19  -8    9.05    2.28
   0  19   8    7.25    2.02
   0 -19  -9   25.64    3.07
   0 -19  -9   24.86    2.98
   0 -19  -9   24.85    2.90
   0  19   9   31.01    3.14
   0 -19  -9   19.53    2.79
   0  19   9   26.24    2.99
   0  19   9   22.06    3.15
   0  19   9   27.61    3.30
   0 -19  -9   27.73    3.45
   0 -19 -10    0.78    1.27
   0  19  10    0.19    1.67
   0  19  11    9.06    2.38
   0 -19 -11   12.26    2.04
   0  19  12   15.61    2.97
   0 -19 -12   17.93    2.36
   0 -19 -13   41.93    3.73
   0  20  -8    0.89    1.42
   0 -20   7   26.54    3.31
   0  20  -7   28.60    3.20
   0  20  -6   -0.17    1.62
   0 -20   6    0.72    1.44
   0  20  -6   -1.85    1.72
   0 -20   5   13.17    2.66
   0  20  -5   19.06    3.02
   0  20  -5   12.94    2.43
   0 -20   5   17.50    2.60
   0 -20   5   12.99    2.51
   0  20  -5   20.62    2.56
   0  20  -4   -0.32    1.47
   0 -20   4   -1.04    1.65
   0  20  -4   -0.35    1.58
   0  20  -4   -1.29    2.17
   0 -20   4   -0.52    1.44
   0  20  -4    0.13    1.31
   0 -20   4   -1.21    1.70
   0  20  -3   46.40    4.72
   0  20  -3   49.37    4.72
   0  20  -3   52.15    4.59
   0 -20   3   61.63    5.26
   0 -20   3   52.25    5.00
   0  20  -3   50.75    5.15
   0 -20   3   57.99    5.19
   0 -20   3   56.96    5.20
   0 -20   3   56.74    4.89
   0 -20   2    1.41    1.74
   0 -20   2    2.10    1.56
   0  20  -2    3.60    1.56
   0  20  -2    1.06    1.46
   0 -20   2    2.81    1.71
   0  20  -2    2.00    1.52
   0  20  -2    3.26    1.71
   0 -20   2   -0.20    1.84
   0 -20   2    2.53    1.64
   0 -20   1   23.78    3.09
   0 -20   1   22.90    3.31
   0  20  -1   28.45    3.07
   0  20  -1   25.87    3.07
   0 -20   1   26.23    3.16
   0  20  -1   22.20    3.05
   0 -20   1   24.84    3.26
   0 -20   1   27.14    3.38
   0  20  -1   29.64    3.54
   0 -20   0    0.19    1.45
   0 -20   0   -0.36    1.34
   0 -20   0    0.78    1.79
   0  20   0   -0.18    1.49
   0 -20   0    0.61    1.57
   0  20   0    0.86    1.42
   0  20   0   -0.38    1.63
   0 -20   0   -0.33    1.44
   0  20   0    2.15    1.51
   0 -20  -1   96.87    7.77
   0  20   1   97.55    7.44
   0 -20  -1  102.77    7.63
   0  20   1   93.58    7.55
   0 -20  -1   96.12    7.72
   0 -20  -1   94.76    7.40
   0 -20  -1  102.36    7.74
   0  20   1   99.12    7.70
   0 -20  -2    8.15    2.18
   0 -20  -2   11.44    2.01
   0  20   2    6.69    2.09
   0  20   2    8.45    2.07
   0 -20  -2   11.87    2.13
   0 -20  -2    6.17    1.92
   0 -20  -3   23.05    3.09
   0  20   3   27.86    3.43
   0 -20  -3   26.92    3.41
   0 -20  -3   27.31    3.33
   0  20   3   31.13    3.37
   0 -20  -3   30.05    3.20
   0 -20  -3   27.68    3.37
   0 -20  -4   25.55    3.10
   0 -20  -4   22.58    2.81
   0 -20  -4   19.86    2.80
   0 -20  -4   23.80    3.16
   0  20   4   25.86    3.14
   0  20   4   20.61    3.02
   0  20   4   28.39    3.22
   0 -20  -5   70.94    6.07
   0  20   5   73.16    6.02
   0 -20  -5   77.88    6.05
   0 -20  -5   77.96    6.14
   0 -20  -5   72.43    5.90
   0  20   5   72.42    6.11
   0  20   5   68.26    6.07
   0 -20  -5   71.13    6.26
   0 -20  -6   44.36    4.35
   0 -20  -6   52.40    4.52
   0 -20  -6   46.01    4.38
   0 -20  -6   51.31    4.73
   0  20   6   49.65    4.55
   0  20   6   45.80    4.57
   0 -20  -7   21.47    2.93
   0 -20  -7   18.56    2.59
   0  20   7   20.50    2.79
   0  20   7   21.14    3.03
   0 -20  -7   14.79    2.48
   0 -20  -8   53.34    4.96
   0  20   8   66.15    5.25
   0 -20  -9   45.60    4.19
   0  20   9   45.12    4.28
   0 -20 -10   68.48    5.53
   0  20  11    8.25    2.37
   0 -21   4    4.30    1.73
   0 -21   3   18.71    2.65
   0 -21   3   18.45    2.87
   0  21  -3   15.10    2.35
   0  21  -2   -0.30    1.43
   0 -21   2    1.39    1.44
   0 -21   2   -0.60    1.56
   0  21  -1    5.16    2.04
   0 -21   1    3.89    1.82
   0  21  -1    2.59    1.58
   0 -21   1    4.36    1.67
   0  21   0    0.20    1.69
   0  21   0   -0.63    1.54
   0 -21   0   -1.14    1.57
   0 -21   0    0.34    1.39
   0  21   1    8.31    2.15
   0 -21  -1    8.23    2.09
   0  21   1    8.83    2.02
   0 -21  -1    7.49    1.91
   0  21   2   -0.34    1.60
   0 -21  -2   -0.59    1.66
   0  21   2   -0.94    1.60
   0 -21  -2   -0.49    1.46
   0 -21  -3    7.02    1.79
   0  21   3    4.96    1.89
   0 -21  -3   10.95    2.17
   0 -21  -3    9.23    2.26
   0  21   3    9.11    2.15
   0 -21  -4    0.90    1.80
   0  21   4   -0.18    1.78
   0  21   4    0.53    1.61
   0 -21  -4    1.16    1.46
   0 -21  -4    0.32    1.35
   0 -21  -5   10.19    2.22
   0 -21  -5    8.73    2.24
   0  21   5    9.55    2.20
   0 -21  -6    0.19    1.67
   0 -21  -6    1.02    1.57
   0  21   6    0.85    1.61
   0  21   7    7.59    1.90
   0 -21  -7    3.13    1.69
   0  22  -2    1.82    1.49
   0  22  -1    7.55    1.99
   0  22   0   12.32    2.26
   1 -21  -4   25.35    3.25
  -1  21   3   68.91    5.83
   1 -21  -3   69.97    6.02
   1 -21  -2   71.40    6.06
  -1  21   2   65.80    5.69
   1 -21  -1   75.47    6.44
  -1  21   1   76.15    6.14
  -1  21   0   44.39    4.17
  -1  21  -1   44.96    4.16
  -1  21  -2   85.25    6.56
   1 -21   3   45.30    4.67
   1 -20  -7   19.02    2.74
  -1  20   7   19.43    2.87
   1 -20  -6  183.66   13.33
  -1  20   6  207.05   13.58
  -1  20   6  195.39   13.42
  -1  20   5   10.59    2.37
   1 -20  -5   12.40    2.26
  -1  20   5   12.44    2.29
   1 -20  -5   11.20    2.24
   1 -20  -5    9.13    2.29
   1 -20  -4  195.44   13.90
  -1  20   4  214.10   14.20
   1 -20  -4  197.60   14.05
   1 -20  -4  202.86   14.05
  -1  20   4  215.09   14.04
  -1  20   3   35.64    3.53
   1 -20  -3   24.12    3.34
   1 -20  -3   22.37    3.04
  -1  20   3   28.34    3.40
   1 -20  -3   29.07    3.67
   1 -20  -3   24.37    3.25
  -1  20   3   29.73    3.35
   1 -20  -3   23.76    3.21
   1 -20  -2  216.80   15.02
  -1  20   2  217.20   15.09
   1 -20  -2  220.95   15.26
   1 -20  -2  229.09   15.16
   1 -20  -2  212.93   14.86
  -1  20   2  220.86   14.78
   1 -20  -2  198.85   14.95
  -1  20   2  244.41   15.10
  -1  20   1   10.80    2.50
   1 -20  -1   12.03    2.42
  -1  20   1   13.99    2.42
   1 -20  -1    7.28    2.09
  -1  20   1    8.92    2.02
   1 -20  -1   11.93    2.50
  -1  20   0  203.81   13.47
   1 -20   0  193.49   13.56
  -1  20   0  191.78   13.12
   1 -20   0  203.76   13.59
   1 -20   0  178.23   13.31
  -1  20   0  196.99   13.70
  -1  20  -1   27.51    3.27
   1 -20   1   22.07    3.04
   1 -20   1   20.24    3.08
  -1  20  -1   28.58    3.53
   1 -20   1   22.63    3.17
   1 -20   1   30.82    3.51
   1 -20   1   20.08    3.31
  -1  20  -1   27.81    3.00
   1 -20   2   89.42    7.40
  -1  20  -2  109.17    7.62
  -1  20  -2  100.32    7.87
   1 -20   2   99.90    7.56
   1 -20   2   97.96    7.71
  -1  20  -2   88.04    6.99
   1 -20   2   81.53    7.58
   1 -20   2   99.15    7.68
  -1  20  -3   23.22    2.73
  -1  20  -3   28.68    3.22
  -1  20  -3   21.22    3.32
   1 -20   3   21.22    3.01
   1 -20   3   21.98    3.07
   1 -20   3   23.33    3.25
   1 -20   4   80.73    6.99
  -1  20  -4   85.71    6.93
   1 -20   4   88.85    7.16
  -1  20  -4   96.75    6.98
   1 -20   5   25.79    3.59
   1 -20   5   35.15    3.97
  -1  20  -5   37.07    3.72
  -1  20  -5   35.22    3.62
  -1  20  -6   28.09    3.25
  -1  20  -6   31.95    3.45
  -1  20  -7   20.62    2.77
  -1  20  -8   39.76    3.81
  -1  19  12    2.03    2.05
  -1  19  11   38.91    4.40
  -1  19  10    2.36    1.74
   1 -19 -10    4.58    1.63
  -1  19   9   50.03    4.43
   1 -19  -9   39.27    4.02
   1 -19  -8    2.78    1.58
  -1  19   8    3.80    1.91
   1 -19  -8    3.10    1.67
  -1  19   8    2.62    1.66
  -1  19   7   86.85    7.06
   1 -19  -7   86.50    6.89
   1 -19  -7   80.01    7.12
  -1  19   7   90.68    7.00
   1 -19  -7   86.34    6.84
  -1  19   7  107.19    7.22
   1 -19  -7   87.69    6.92
  -1  19   6    9.08    2.04
   1 -19  -6    8.35    1.91
   1 -19  -6    4.67    1.83
  -1  19   6    4.72    1.72
  -1  19   6    6.82    1.91
   1 -19  -6    9.04    1.97
   1 -19  -6    5.87    1.84
   1 -19  -6    7.74    2.21
  -1  19   5   94.78    7.26
  -1  19   5   97.48    7.21
   1 -19  -5   85.59    6.99
  -1  19   5   95.16    7.18
   1 -19  -5  108.45    7.40
   1 -19  -5   85.31    7.00
   1 -19  -5   91.05    7.37
   1 -19  -5   84.89    7.08
   1 -19  -5   91.00    7.10
  -1  19   4   19.47    2.60
   1 -19  -4   18.50    2.69
   1 -19  -4   14.05    2.45
   1 -19  -4   17.73    2.50
   1 -19  -4   17.75    2.57
  -1  19   4   17.92    2.66
   1 -19  -4   17.41    2.81
   1 -19  -4   11.67    2.48
   1 -19  -3   98.77    6.89
   1 -19  -3   71.22    6.56
   1 -19  -3   79.73    6.54
  -1  19   3   87.10    6.56
   1 -19  -3   77.36    6.49
   1 -19  -3   78.98    6.45
  -1  19   3   92.03    6.85
   1 -19  -3   84.71    6.90
  -1  19   2   41.24    3.82
   1 -19  -2   35.63    3.89
  -1  19   2   41.82    4.13
   1 -19  -2   34.85    3.79
  -1  19   2   41.03    3.91
   1 -19  -2   38.45    4.17
   1 -19  -2   36.27    3.89
   1 -19  -1   99.26    7.36
  -1  19   1   94.17    6.96
   1 -19  -1   80.40    6.97
   1 -19  -1   92.14    7.18
  -1  19   1  102.23    7.27
  -1  19   1   82.35    7.15
   1 -19   0   98.06    7.99
  -1  19   0  116.41    8.14
   1 -19   0  115.84    8.11
   1 -19   0   94.73    7.98
  -1  19   0  107.17    7.82
  -1  19   0  104.96    8.25
   1 -19   0  113.30    8.30
   1 -19   1  102.79    7.79
  -1  19  -1  105.53    7.50
   1 -19   1  102.56    7.81
  -1  19  -1  108.91    7.86
   1 -19   1  101.47    7.96
  -1  19  -1   99.17    8.04
   1 -19   1   94.13    7.83
  -1  19  -2  126.54    9.42
   1 -19   2  130.54    9.86
  -1  19  -2  151.53    9.97
  -1  19  -2  145.39   10.30
   1 -19   2  137.69   10.12
   1 -19   2  116.21    9.95
   1 -19   2  137.74   10.04
   1 -19   2  155.50   10.08
   1 -19   3   94.79    8.07
   1 -19   3  104.18    7.99
  -1  19  -3  115.10    7.99
  -1  19  -3   99.30    7.46
  -1  19  -3  107.92    8.35
   1 -19   3  101.58    7.96
  -1  19  -3  108.17    7.80
   1 -19   3  110.88    8.22
   1 -19   3  100.27    8.06
  -1  19  -4  124.83    8.69
   1 -19   4  120.81    9.08
  -1  19  -4  122.97    9.33
   1 -19   4  109.72    8.82
  -1  19  -4  114.48    8.30
   1 -19   4  131.17    9.12
  -1  19  -4  126.25    8.83
   1 -19   4  100.65    8.89
   1 -19   4  124.20    9.12
   1 -19   5   40.02    4.43
  -1  19  -5   53.83    4.56
   1 -19   5   52.38    4.70
   1 -19   5   35.67    4.49
   1 -19   5   45.11    4.64
   1 -19   5   43.35    4.59
  -1  19  -5   51.38    4.98
  -1  19  -5   52.59    4.36
   1 -19   6  130.08   10.48
   1 -19   6  140.81   10.56
  -1  19  -6  144.29   10.01
   1 -19   6  137.87   10.35
   1 -19   6  147.04   10.55
   1 -19   6  146.06   10.58
  -1  19  -6  150.08   10.86
  -1  19  -6  144.24   10.15
   1 -19   7   46.49    4.87
  -1  19  -7   47.04    4.30
   1 -19   7   51.74    4.91
   1 -19   7   48.74    4.74
  -1  19  -7   47.51    4.44
  -1  19  -8  132.88    9.10
  -1  19  -8  118.72    8.74
   1 -19   8  119.60    9.31
  -1  19  -9   22.49    2.85
  -1  19 -10  118.94    8.71
   1 -18 -12  149.40   10.35
  -1  18  12  154.53   11.40
   1 -18 -11    0.73    1.25
   1 -18 -11    0.65    1.34
  -1  18  11    3.76    1.98
   1 -18 -10  249.59   16.50
   1 -18 -10  254.05   15.98
  -1  18  10  225.00   16.30
   1 -18 -10  234.28   15.81
  -1  18   9   36.54    3.67
  -1  18   9   35.03    3.55
   1 -18  -9   23.50    3.08
  -1  18   9   25.66    3.47
  -1  18   9   37.20    3.59
   1 -18  -9   30.18    3.28
   1 -18  -9   37.57    3.57
   1 -18  -9   33.01    3.75
   1 -18  -9   28.23    3.22
   1 -18  -8  243.84   16.60
  -1  18   8  260.88   16.54
  -1  18   8  226.26   16.25
   1 -18  -8  238.97   16.16
   1 -18  -8  241.52   16.22
  -1  18   8  252.56   16.32
  -1  18   8  255.97   16.38
   1 -18  -8  243.00   16.19
   1 -18  -7    1.64    1.28
  -1  18   7    1.51    1.37
   1 -18  -7    1.09    1.38
   1 -18  -7    1.32    1.62
  -1  18   7    3.82    1.65
   1 -18  -7    2.43    1.52
   1 -18  -7    1.96    1.39
  -1  18   7    1.41    1.48
  -1  18   7    1.86    1.62
  -1  18   6  291.62   19.91
  -1  18   6  322.92   20.31
   1 -18  -6  302.74   20.43
  -1  18   6  314.42   20.23
   1 -18  -6  309.57   20.09
  -1  18   6  329.90   20.29
   1 -18  -6  286.04   20.08
   1 -18  -6  314.71   20.17
   1 -18  -6  321.36   20.19
   1 -18  -5   33.97    3.60
   1 -18  -5   35.95    3.64
  -1  18   5   37.65    3.78
  -1  18   5   37.66    3.68
   1 -18  -5   33.97    3.57
   1 -18  -5   36.18    3.88
  -1  18   5   44.77    3.90
  -1  18   5   31.56    3.32
   1 -18  -5   36.60    3.56
   1 -18  -5   30.54    3.62
   1 -18  -4  224.99   15.00
   1 -18  -4  223.32   14.99
   1 -18  -4  219.96   15.26
  -1  18   4  234.06   15.04
   1 -18  -4  224.70   14.93
  -1  18   4  226.91   15.11
   1 -18  -4  239.49   15.19
   1 -18  -4  199.46   14.93
   1 -18  -3    7.09    2.08
   1 -18  -3    6.67    1.82
   1 -18  -3    8.60    2.00
   1 -18  -3    8.63    1.99
  -1  18   3   11.31    2.09
  -1  18   3    8.99    2.02
   1 -18  -3    8.76    2.09
   1 -18  -2  217.39   15.18
   1 -18  -2  214.21   15.01
   1 -18  -2  223.61   14.95
  -1  18   2  224.94   14.84
  -1  18   2  229.12   15.15
   1 -18  -2  220.15   14.96
  -1  18   2  230.13   15.01
  -1  18   1   70.61    5.89
  -1  18   1   72.85    5.79
   1 -18  -1   78.95    6.00
   1 -18  -1   78.31    5.73
   1 -18  -1   62.12    5.64
   1 -18  -1   72.03    5.79
  -1  18   1   60.45    5.41
  -1  18   0  110.98    8.00
   1 -18   0  104.64    8.10
  -1  18   0  108.02    7.73
   1 -18   0  116.85    7.99
   1 -18   0  104.10    7.96
   1 -18   0  103.62    7.96
  -1  18   0   97.59    8.06
  -1  18  -1   25.55    2.99
   1 -18   1   23.10    2.96
   1 -18   1   25.97    3.06
   1 -18   1   29.29    3.09
  -1  18  -1   21.86    3.19
  -1  18  -1   23.76    2.73
   1 -18   1   21.16    3.01
  -1  18  -2  150.64   11.25
  -1  18  -2  153.10   10.62
   1 -18   2  153.61   11.05
   1 -18   2  164.50   11.06
   1 -18   2  146.38   11.03
  -1  18  -2  168.01   10.97
  -1  18  -2  170.36   11.08
   1 -18   2  156.97   11.16
   1 -18   2  146.67   11.18
  -1  18  -3   37.81    3.43
   1 -18   3   29.38    3.67
  -1  18  -3   27.92    3.02
   1 -18   3   35.60    3.58
  -1  18  -3   30.29    3.79
   1 -18   3   30.11    3.49
  -1  18  -3   38.05    3.59
   1 -18   3   33.60    3.60
   1 -18   3   34.25    3.70
   1 -18   4   39.25    3.95
   1 -18   4   40.63    4.11
  -1  18  -4   35.57    3.64
  -1  18  -4   33.69    3.50
   1 -18   4   44.01    3.95
  -1  18  -4   30.51    3.20
   1 -18   4   37.14    3.80
  -1  18  -4   36.01    4.03
   1 -18   4   31.78    3.74
   1 -18   5    5.61    2.05
   1 -18   5    6.06    1.91
   1 -18   5    6.42    1.90
  -1  18  -5    5.74    1.42
  -1  18  -5    8.19    1.72
  -1  18  -5    7.40    1.74
  -1  18  -5    4.83    2.04
   1 -18   5    9.35    2.07
   1 -18   5    8.67    2.03
   1 -18   6   51.55    4.87
   1 -18   6   37.47    4.54
   1 -18   6   54.57    4.89
   1 -18   6   49.25    4.66
  -1  18  -6   50.11    4.97
  -1  18  -6   49.07    4.29
  -1  18  -6   48.02    4.42
   1 -18   6   54.45    4.84
  -1  18  -7   19.33    2.53
   1 -18   7   18.77    2.85
  -1  18  -7   18.87    2.44
   1 -18   7   16.80    2.81
   1 -18   7   22.67    3.01
  -1  18  -7   16.86    3.00
   1 -18   7   16.17    2.61
   1 -18   7   16.94    2.70
  -1  18  -8    0.13    1.28
   1 -18   8   -0.20    1.73
  -1  18  -8    0.30    1.39
   1 -18   8   -1.60    1.73
   1 -18   8    1.12    1.58
   1 -18   8    0.83    1.59
  -1  18  -8   -0.23    1.91
   1 -18   9    4.21    1.88
   1 -18   9    4.35    1.82
  -1  18  -9    2.51    1.41
  -1  18  -9    3.89    1.56
   1 -18   9    3.56    1.90
  -1  18 -10    7.39    1.74
   1 -18  10    3.91    1.99
  -1  18 -11   14.01    2.21
   1 -17 -14   39.73    3.57
  -1  17  13   27.18    3.88
   1 -17 -13   34.29    3.27
   1 -17 -13   28.13    2.94
   1 -17 -13   26.27    3.00
   1 -17 -12   27.84    3.08
   1 -17 -12   29.68    3.05
   1 -17 -12   35.05    3.90
   1 -17 -12   33.85    3.29
  -1  17  12   25.70    3.81
   1 -17 -11   45.91    4.19
  -1  17  11   39.56    4.67
   1 -17 -11   57.27    4.46
   1 -17 -11   63.42    5.12
  -1  17  11   60.46    4.63
   1 -17 -11   41.03    4.19
   1 -17 -11   46.75    4.31
  -1  17  10   13.87    2.57
   1 -17 -10   14.88    2.13
   1 -17 -10   12.21    2.04
   1 -17 -10   15.33    2.56
   1 -17 -10   10.81    2.05
  -1  17  10   18.19    2.38
   1 -17  -9   87.16    6.56
  -1  17   9   87.42    6.62
  -1  17   9   74.36    6.65
   1 -17  -9   85.62    6.46
   1 -17  -9   82.31    6.44
   1 -17  -9   86.93    6.89
  -1  17   9   81.71    6.75
  -1  17   9   95.96    6.71
   1 -17  -8    2.24    1.25
   1 -17  -8    0.28    1.35
  -1  17   8    1.00    1.53
  -1  17   8    0.74    1.35
   1 -17  -8    1.88    1.33
   1 -17  -8    2.16    1.34
  -1  17   8    1.29    1.39
  -1  17   8    2.41    1.27
   1 -17  -7   54.95    4.63
  -1  17   7   65.44    4.85
   1 -17  -7   59.55    5.01
   1 -17  -7   49.85    4.53
  -1  17   7   56.36    4.72
  -1  17   7   49.13    4.54
  -1  17   7   53.69    4.75
   1 -17  -7   49.67    4.47
   1 -17  -7   47.97    4.52
   1 -17  -6    9.51    1.87
   1 -17  -6    6.73    1.78
   1 -17  -6    5.04    1.54
   1 -17  -6    6.17    1.59
   1 -17  -6    5.46    1.75
  -1  17   6    6.55    1.82
  -1  17   6    6.55    1.60
  -1  17   6    8.50    1.86
  -1  17   6    9.46    1.86
  -1  17   5   84.72    6.47
   1 -17  -5   85.26    6.73
  -1  17   5   88.26    6.83
   1 -17  -5   83.64    6.73
   1 -17  -5   81.72    6.87
   1 -17  -5   91.95    6.90
  -1  17   5   93.42    6.86
  -1  17   5   97.36    6.87
   1 -17  -5   88.88    6.72
   1 -17  -5   97.71    6.83
   1 -17  -4   51.07    4.29
   1 -17  -4   48.88    4.50
   1 -17  -4   42.55    4.27
  -1  17   4   47.06    4.28
   1 -17  -4   46.82    4.35
  -1  17   4   51.42    4.02
  -1  17   4   48.38    4.39
   1 -17  -4   45.87    4.22
   1 -17  -4   50.57    4.26
  -1  17   3  100.13    6.97
   1 -17  -3   78.88    6.59
   1 -17  -3  101.89    6.97
   1 -17  -3   85.43    6.87
   1 -17  -3   89.51    6.67
   1 -17  -3   82.45    6.68
  -1  17   3   93.83    6.71
  -1  17   3   79.38    6.15
   1 -17  -2  115.09    8.31
  -1  17   2  106.07    8.24
  -1  17   2  119.53    8.14
  -1  17   2  107.60    7.57
   1 -17  -2  114.33    8.43
   1 -17  -2  120.47    8.11
   1 -17  -2  109.40    8.16
   1 -17  -2  107.87    8.12
   1 -17  -1  126.55    9.20
  -1  17   1  128.86    9.38
   1 -17  -1  123.52    9.38
   1 -17  -1  132.38    9.36
  -1  17   1  151.26    9.41
  -1  17   1  127.59    9.02
   1 -17  -1  137.40    9.16
   1 -17  -1  109.36    9.05
   1 -17   0  108.72    7.86
   1 -17   0  110.50    7.98
  -1  17   0  100.21    7.54
   1 -17   0  102.66    7.67
  -1  17   0  122.78    7.94
  -1  17   0  102.88    7.96
   1 -17   0   94.69    7.72
   1 -17   1   61.87    5.33
   1 -17   1   64.98    5.46
   1 -17   1   67.72    5.28
   1 -17   1   52.58    5.14
  -1  17  -1   74.36    5.41
  -1  17  -1   66.00    5.56
  -1  17  -1   60.83    4.99
  -1  17  -1   68.67    5.27
   1 -17   2  208.49   12.53
  -1  17  -2  170.39   11.92
   1 -17   2  172.29   12.31
  -1  17  -2  197.28   12.37
  -1  17  -2  164.80   12.44
  -1  17  -2  181.81   12.18
   1 -17   2  178.60   12.45
   1 -17   2  171.67   12.36
  -1  17  -3   93.42    7.44
   1 -17   3   88.52    7.34
  -1  17  -3  101.08    7.20
   1 -17   3   82.12    7.13
  -1  17  -3  100.94    7.10
   1 -17   3   91.19    7.20
   1 -17   3  103.87    7.29
  -1  17  -3   92.44    6.80
   1 -17   3  102.37    7.43
  -1  17  -4  165.47   11.54
  -1  17  -4  179.13   11.97
   1 -17   4  171.21   12.07
  -1  17  -4  168.71   12.34
   1 -17   4  168.28   12.17
   1 -17   4  165.30   12.22
  -1  17  -4  191.15   11.93
   1 -17   4  189.48   12.23
   1 -17   4  177.21   12.24
   1 -17   5  103.08    7.36
  -1  17  -5   88.33    7.44
  -1  17  -5   93.28    7.04
   1 -17   5   94.80    7.35
   1 -17   5   92.71    7.21
   1 -17   5   97.02    7.40
  -1  17  -5   98.43    6.95
   1 -17   5   91.69    7.38
  -1  17  -5   86.29    6.58
   1 -17   6  205.91   15.06
   1 -17   6  220.74   15.09
  -1  17  -6  223.50   15.33
  -1  17  -6  225.41   14.60
  -1  17  -6  207.31   14.24
   1 -17   6  246.70   15.19
   1 -17   6  214.64   14.94
  -1  17  -6  237.45   14.85
  -1  17  -7  115.67    8.19
   1 -17   7  114.81    8.49
   1 -17   7  110.60    8.51
  -1  17  -7  109.68    7.96
   1 -17   7  121.49    8.53
  -1  17  -7  104.84    8.66
   1 -17   7  105.88    8.50
   1 -17   8  124.46    9.65
  -1  17  -8  124.62    8.98
  -1  17  -8  131.47    9.23
  -1  17  -8  127.81    9.91
   1 -17   8  126.34    9.51
   1 -17   8  149.06    9.85
  -1  17  -9   66.01    6.23
   1 -17   9   76.68    6.11
  -1  17  -9   67.62    5.41
   1 -17   9   65.60    6.05
  -1  17  -9   75.76    6.19
   1 -17   9   71.73    6.15
  -1  17  -9   72.51    5.68
   1 -17  10  140.34   10.86
   1 -17  10  159.00   11.07
   1 -17  10  149.96   10.82
  -1  17 -10  160.93   11.36
  -1  17 -10  149.84   10.16
  -1  17 -10  148.00   10.37
  -1  17 -10  142.48   10.77
  -1  17 -11   49.52    4.92
   1 -17  11   52.15    4.91
  -1  17 -11   49.77    4.41
   1 -17  11   51.04    5.00
   1 -17  12   82.67    6.92
  -1  17 -12   85.14    6.45
   1 -16 -15    6.69    1.61
   1 -16 -15    6.86    1.64
   1 -16 -14  140.14    8.94
  -1  16  14  106.50    9.51
   1 -16 -14  119.43    8.53
   1 -16 -14  119.27    8.36
   1 -16 -13   14.54    2.79
   1 -16 -13    9.47    1.81
  -1  16  13   18.95    2.43
   1 -16 -13   11.79    1.97
   1 -16 -13    9.01    1.87
   1 -16 -13   14.00    2.04
  -1  16  13   15.44    2.97
  -1  16  12  192.56   13.45
   1 -16 -12  171.97   12.31
   1 -16 -12  195.24   12.63
   1 -16 -12  168.09   12.42
  -1  16  12  208.61   12.83
   1 -16 -12  192.94   12.63
   1 -16 -12  186.28   12.63
  -1  16  12  182.48   13.01
   1 -16 -12  208.39   13.36
   1 -16 -11   17.82    2.32
   1 -16 -11   14.85    2.15
   1 -16 -11   13.45    2.18
   1 -16 -11   15.18    2.14
  -1  16  11   18.15    2.39
   1 -16 -11   20.11    2.83
  -1  16  11   14.76    2.81
  -1  16  10  264.15   15.74
  -1  16  10  221.05   15.92
   1 -16 -10  220.34   15.34
   1 -16 -10  244.73   15.97
   1 -16 -10  233.72   15.43
   1 -16 -10  234.50   15.48
   1 -16  -9   13.14    2.33
  -1  16   9   10.93    2.18
  -1  16   9   14.57    2.17
  -1  16   9   14.86    2.15
   1 -16  -9   11.08    1.85
  -1  16   9    8.17    2.06
   1 -16  -9   11.78    1.91
   1 -16  -8  237.08   15.83
  -1  16   8  238.83   15.94
   1 -16  -8  246.13   16.25
   1 -16  -8  238.73   15.89
   1 -16  -8  227.91   15.80
  -1  16   8  253.28   16.18
   1 -16  -8  246.50   15.95
  -1  16   8  261.48   16.06
  -1  16   8  234.47   16.04
  -1  16   7   17.95    2.44
  -1  16   7   18.93    2.56
   1 -16  -7   16.34    2.34
   1 -16  -7   14.37    2.20
  -1  16   7   21.79    2.53
  -1  16   7   15.04    2.29
   1 -16  -7   18.01    2.59
   1 -16  -7   16.24    2.19
   1 -16  -7   17.62    2.29
  -1  16   6  285.69   17.51
   1 -16  -6  263.79   17.64
   1 -16  -6  275.74   17.39
  -1  16   6  255.08   17.25
  -1  16   6  268.66   17.46
   1 -16  -6  256.29   17.30
   1 -16  -6  267.95   17.39
   1 -16  -6  257.39   17.38
  -1  16   6  272.77   17.53
   1 -16  -5    9.74    2.02
   1 -16  -5    9.76    1.79
   1 -16  -5    9.78    1.86
  -1  16   5   14.01    2.08
  -1  16   5   12.00    1.83
   1 -16  -5   13.11    2.02
  -1  16   5   10.79    1.96
  -1  16   5   16.04    2.09
   1 -16  -5   11.02    2.04
   1 -16  -5   13.76    2.06
   1 -16  -4  214.52   15.20
  -1  16   4  235.39   15.47
   1 -16  -4  236.15   15.63
  -1  16   4  253.84   15.50
   1 -16  -4  236.46   15.36
   1 -16  -4  232.41   15.39
  -1  16   4  217.91   14.98
   1 -16  -4  244.28   15.51
   1 -16  -4  222.09   15.40
  -1  16   4  250.17   15.46
  -1  16   3    2.72    1.51
   1 -16  -3    5.27    1.65
  -1  16   3    6.23    1.29
  -1  16   3    5.99    1.58
   1 -16  -3    4.13    1.45
   1 -16  -3    3.10    1.44
   1 -16  -3    6.82    1.74
   1 -16  -2  251.44   17.22
  -1  16   2  248.62   16.45
   1 -16  -2  266.83   17.08
   1 -16  -2  253.30   17.02
  -1  16   2  269.49   16.98
   1 -16  -2  268.96   17.19
  -1  16   2  258.00   17.15
   1 -16  -2  275.38   16.95
  -1  16   1   -0.32    1.38
  -1  16   1    0.84    1.12
  -1  16   1    1.07    0.86
   1 -16  -1    0.31    1.21
   1 -16  -1   -0.14    1.22
   1 -16  -1    1.00    1.46
   1 -16  -1    1.01    1.21
   1 -16  -1    0.51    1.08
  -1  16   1    0.75    1.17
   1 -16   0  153.02   11.30
   1 -16   0  162.51   11.31
  -1  16   0  174.95   11.15
  -1  16   0  174.35   11.55
  -1  16   0  152.58   10.47
   1 -16   0  178.96   11.26
  -1  16   0  170.68   11.30
   1 -16   0  159.42   11.27
  -1  16   0  171.90   11.27
   1 -16   1    2.07    1.40
   1 -16   1    0.95    1.09
  -1  16  -1    1.11    1.26
   1 -16   1    2.43    1.35
  -1  16  -1    2.32    1.13
  -1  16  -1    3.57    1.17
   1 -16   1    2.35    1.54
  -1  16  -1    2.02    1.53
  -1  16  -2   94.76    7.47
   1 -16   2  100.34    7.21
   1 -16   2   93.15    7.32
  -1  16  -2   98.89    7.21
   1 -16   2   94.10    7.26
  -1  16  -2  106.95    7.20
   1 -16   2   93.88    7.28
  -1  16  -2   96.08    6.92
   1 -16   3    2.43    1.47
   1 -16   3    4.11    1.35
  -1  16  -3    4.09    1.69
   1 -16   3    3.08    1.46
   1 -16   3    5.37    1.61
  -1  16  -3    5.60    1.44
  -1  16  -3    2.57    1.11
  -1  16  -3    4.54    1.40
   1 -16   3    3.25    1.66
  -1  16  -4   41.32    3.59
  -1  16  -4   32.89    3.13
  -1  16  -4   33.30    3.76
  -1  16  -4   42.31    3.50
   1 -16   4   46.36    3.79
   1 -16   4   33.89    3.65
   1 -16   4   33.01    3.63
   1 -16   4   30.67    3.63
   1 -16   4   38.34    3.72
   1 -16   5    0.80    1.28
  -1  16  -5    2.20    1.05
   1 -16   5   -0.17    1.47
   1 -16   5    1.59    1.50
   1 -16   5    3.32    1.44
  -1  16  -5    1.92    1.26
  -1  16  -5    1.08    1.01
  -1  16  -5    2.82    1.68
  -1  16  -6   16.28    2.53
   1 -16   6   10.44    2.22
  -1  16  -6   14.00    1.92
  -1  16  -6   10.55    1.65
   1 -16   6   13.44    2.22
  -1  16  -6   13.63    2.04
   1 -16   6   11.77    2.12
   1 -16   6   16.80    2.40
   1 -16   7    7.64    1.77
   1 -16   7    7.04    1.75
   1 -16   7    5.30    1.70
  -1  16  -7    9.87    1.54
  -1  16  -7    7.04    2.03
  -1  16  -7    6.66    1.64
  -1  16  -7    4.20    1.22
  -1  16  -8    6.50    1.56
  -1  16  -8    3.68    1.30
  -1  16  -8    2.90    1.98
   1 -16   8    3.52    1.73
   1 -16   8    3.61    1.62
   1 -16   8    3.38    1.56
  -1  16  -8    7.38    1.95
   1 -16   9    1.30    1.35
   1 -16   9    2.46    1.63
  -1  16  -9   -0.21    1.59
  -1  16  -9    0.13    1.15
   1 -16   9    3.16    1.42
  -1  16  -9    0.34    1.08
  -1  16  -9    0.36    1.52
   1 -16  10    0.77    1.59
  -1  16 -10    0.65    1.76
   1 -16  10    0.57    1.42
  -1  16 -10    0.94    1.11
  -1  16 -10    1.84    1.54
   1 -16  10   -0.18    1.44
  -1  16 -10    0.33    1.08
  -1  16 -11    3.86    1.41
   1 -16  11    0.20    1.45
  -1  16 -11    5.87    2.08
  -1  16 -11    2.27    1.78
   1 -16  11    1.85    1.68
  -1  16 -11    1.66    1.59
   1 -16  11    1.37    1.72
   1 -16  12   -0.19    1.62
   1 -16  12    0.40    1.67
  -1  16 -12    0.92    1.21
  -1  16 -12    1.30    1.70
  -1  16 -12    2.12    1.79
   1 -16  13   -1.41    1.84
  -1  16 -13    1.18    1.87
   1 -16  13   -0.78    2.00
  -1  16 -13    0.94    1.71
   1 -15 -16   71.21    5.48
   1 -15 -16   71.49    5.36
  -1  15  16   74.06    5.86
   1 -15 -15   33.30    3.39
   1 -15 -15   40.11    3.12
   1 -15 -15   31.50    4.09
  -1  15  15   35.32    3.45
  -1  15  15   30.33    4.37
   1 -15 -15   26.90    3.02
   1 -15 -14   27.21    2.90
   1 -15 -14   31.03    3.80
  -1  15  14   24.58    3.35
  -1  15  14   29.45    4.04
  -1  15  14   30.71    3.18
   1 -15 -14   29.97    2.84
  -1  15  14   31.86    3.13
   1 -15 -14   29.44    2.97
   1 -15 -14   29.76    3.09
   1 -15 -14   27.96    3.08
   1 -15 -13   46.85    4.90
  -1  15  13   55.29    4.34
  -1  15  13   55.87    4.84
  -1  15  13   51.01    4.42
   1 -15 -13   51.47    4.25
   1 -15 -13   48.27    4.18
   1 -15 -13   58.37    4.45
  -1  15  13   46.86    5.08
   1 -15 -13   59.32    4.67
   1 -15 -13   40.46    4.00
   1 -15 -13   50.55    4.38
   1 -15 -12   19.23    2.27
   1 -15 -12   16.66    2.20
  -1  15  12   13.45    2.85
  -1  15  12   16.84    2.63
   1 -15 -12   15.01    2.21
   1 -15 -12   18.22    2.25
  -1  15  12   17.91    2.35
   1 -15 -12   17.04    2.62
   1 -15 -12   16.54    2.12
  -1  15  12   20.83    2.22
   1 -15 -11   40.41    3.57
  -1  15  11   38.01    4.24
   1 -15 -11   42.72    3.71
  -1  15  11   37.54    3.41
   1 -15 -11   33.34    3.51
  -1  15  11   37.68    3.91
   1 -15 -11   41.76    4.06
  -1  15  11   46.21    3.84
   1 -15 -11   46.82    3.69
   1 -15 -10    0.58    1.16
   1 -15 -10    2.03    1.53
  -1  15  10    1.61    1.56
   1 -15 -10    0.98    1.00
  -1  15  10    1.04    0.98
   1 -15 -10    0.38    1.15
  -1  15  10    0.95    1.16
  -1  15   9   39.75    3.64
   1 -15  -9   39.18    3.64
  -1  15   9   40.27    3.25
  -1  15   9   40.36    3.99
   1 -15  -9   31.96    3.38
   1 -15  -9   42.61    3.94
   1 -15  -9   39.10    3.53
  -1  15   9   47.06    3.79
  -1  15   8    2.93    1.18
  -1  15   8   -0.45    1.31
  -1  15   8    1.87    1.30
   1 -15  -8    0.16    1.20
   1 -15  -8    0.65    1.04
   1 -15  -8    2.38    1.33
   1 -15  -8    0.74    1.04
  -1  15   8    1.20    1.28
  -1  15   8    0.47    0.81
   1 -15  -7   83.18    6.49
  -1  15   7  103.79    6.75
  -1  15   7   87.87    6.71
  -1  15   7   93.53    6.04
   1 -15  -7   91.15    6.55
  -1  15   7   93.75    6.65
   1 -15  -7   84.53    6.71
  -1  15   7   76.49    6.46
   1 -15  -7   80.89    6.39
   1 -15  -6   17.13    2.26
  -1  15   6   17.49    2.25
  -1  15   6   19.11    2.28
  -1  15   6   16.38    2.29
   1 -15  -6   17.37    2.27
   1 -15  -6   15.67    2.33
  -1  15   6   18.97    2.39
   1 -15  -6   18.49    2.21
  -1  15   6   17.72    1.72
   1 -15  -6   17.73    2.16
   1 -15  -5   83.97    6.59
  -1  15   5   82.49    6.21
   1 -15  -5   86.54    6.47
   1 -15  -5   79.65    6.41
  -1  15   5   86.37    6.48
   1 -15  -5   81.72    6.33
   1 -15  -5   87.32    6.36
  -1  15   5   82.46    6.44
  -1  15   5   89.29    5.73
  -1  15   5   97.94    6.54
   1 -15  -5   83.86    6.30
   1 -15  -4   38.64    3.46
   1 -15  -4   36.92    3.51
  -1  15   4   36.33    3.46
  -1  15   4   41.01    2.72
  -1  15   4   40.24    3.58
  -1  15   4   37.31    3.42
  -1  15   4   32.80    3.11
   1 -15  -4   32.45    3.44
   1 -15  -4   33.81    3.49
   1 -15  -4   35.30    3.30
   1 -15  -4   36.34    3.33
   1 -15  -3  105.49    7.10
  -1  15   3   90.93    6.80
   1 -15  -3   90.85    6.84
  -1  15   3  107.77    7.13
  -1  15   3   91.30    5.99
   1 -15  -3   95.47    6.68
  -1  15   3   89.63    6.46
   1 -15  -3   88.30    6.77
   1 -15  -3   91.49    7.06
  -1  15   2   86.89    6.43
   1 -15  -2   82.03    6.44
   1 -15  -2   78.26    6.16
  -1  15   2   79.77    5.74
  -1  15   2   80.15    6.13
   1 -15  -2   93.15    6.21
   1 -15  -2   83.43    6.34
   1 -15  -2   85.82    6.33
   1 -15  -1   81.75    6.79
  -1  15   1   94.34    6.92
   1 -15  -1  100.04    6.68
   1 -15  -1   93.39    6.74
   1 -15  -1   88.26    6.72
  -1  15   1   84.48    6.10
  -1  15   1   99.24    6.82
  -1  15   1   90.33    6.60
   1 -15  -1   93.13    6.84
  -1  15   0  188.91   12.84
  -1  15   0  200.70   12.71
   1 -15   0  189.94   12.68
   1 -15   0  201.98   12.84
  -1  15   0  180.00   11.92
   1 -15   0  193.96   12.55
  -1  15   0  194.17   12.49
  -1  15   0  196.99   12.62
   1 -15   0  169.03   12.72
   1 -15   0  183.16   12.65
   1 -15   1  177.50   12.38
  -1  15  -1  192.84   12.34
  -1  15  -1  204.50   12.35
  -1  15  -1  198.69   12.64
  -1  15  -1  178.18   12.05
   1 -15   1  181.77   12.37
   1 -15   1  173.40   12.29
   1 -15   1  187.16   12.26
  -1  15  -1  174.38   11.48
  -1  15  -2  218.57   14.65
   1 -15   2  255.51   15.08
  -1  15  -2  232.37   14.87
  -1  15  -2  247.64   15.03
  -1  15  -2  218.20   14.06
  -1  15  -2  224.29   15.22
   1 -15   2  216.12   15.01
   1 -15   2  235.13   15.14
   1 -15   2  222.52   15.02
   1 -15   3  182.39   11.65
  -1  15  -3  179.84   11.55
  -1  15  -3  164.58   11.81
  -1  15  -3  182.03   11.47
   1 -15   3  179.43   11.78
   1 -15   3  158.70   11.72
  -1  15  -3  170.68   11.24
   1 -15   3  154.58   11.57
   1 -15   3  159.72   11.58
   1 -15   4  248.32   16.11
   1 -15   4  229.03   16.05
   1 -15   4  256.22   16.00
  -1  15  -4  255.63   15.87
  -1  15  -4  236.79   16.17
  -1  15  -4  250.54   15.71
  -1  15  -4  231.54   15.47
   1 -15   4  228.84   15.91
   1 -15   5  137.14    9.55
   1 -15   5  138.78    9.46
   1 -15   5  134.56    9.44
  -1  15  -5  124.91    8.86
  -1  15  -5  135.34    9.12
  -1  15  -5  138.24    9.28
  -1  15  -5  130.06    9.64
   1 -15   5  128.13    9.51
  -1  15  -6  211.69   13.39
   1 -15   6  175.63   13.68
   1 -15   6  218.47   13.83
  -1  15  -6  189.24   13.08
  -1  15  -6  219.61   13.59
  -1  15  -6  221.32   14.15
   1 -15   6  203.53   13.74
   1 -15   7  115.79    8.11
   1 -15   7  119.92    8.15
  -1  15  -7  114.04    7.63
   1 -15   7  106.66    8.11
  -1  15  -7   89.70    7.23
  -1  15  -7  104.38    8.03
  -1  15  -7  120.57    7.87
  -1  15  -7  118.03    8.43
   1 -15   8  216.88   13.49
  -1  15  -8  201.31   13.94
  -1  15  -8  189.07   13.59
  -1  15  -8  202.68   13.32
   1 -15   8  182.52   13.63
  -1  15  -8  186.26   12.81
   1 -15   8  231.32   13.91
   1 -15   8  200.05   13.64
  -1  15  -8  209.79   13.17
  -1  15  -9  111.93    7.87
  -1  15  -9  120.67    8.66
  -1  15  -9  104.39    8.17
   1 -15   9  105.83    8.27
   1 -15   9  102.68    8.11
   1 -15   9  115.33    8.37
   1 -15   9  118.86    8.10
  -1  15  -9  104.46    8.17
  -1  15  -9  108.17    7.64
   1 -15  10  141.29    9.56
  -1  15 -10  139.31   10.09
  -1  15 -10  144.09    9.39
  -1  15 -10  132.97    9.71
   1 -15  10  123.19    9.68
   1 -15  10  135.72    9.81
  -1  15 -10  127.49    9.67
  -1  15 -10  129.02    9.04
   1 -15  10  133.98    9.73
   1 -15  11  112.43    8.04
   1 -15  11  108.75    8.22
  -1  15 -11  108.11    8.16
  -1  15 -11  105.47    8.13
  -1  15 -11  100.79    7.39
   1 -15  11  105.76    8.22
  -1  15 -11  107.95    8.47
   1 -15  11  108.65    8.26
  -1  15 -11  109.73    7.70
   1 -15  12   82.32    6.73
   1 -15  12   83.48    6.60
  -1  15 -12   89.26    6.86
  -1  15 -12   82.31    6.25
   1 -15  12   74.72    6.73
   1 -15  12   85.04    6.89
  -1  15 -12   84.92    6.75
  -1  15 -12   83.38    7.09
  -1  15 -13   68.50    6.15
   1 -15  13   81.87    6.62
   1 -15  13   85.38    6.40
   1 -15  13   73.25    6.38
   1 -15  13   72.50    6.26
  -1  15 -13   74.53    5.78
  -1  15 -13   74.08    6.31
  -1  15 -13   77.67    6.76
  -1  15 -14   62.58    5.84
   1 -15  14   67.57    6.05
   1 -15  14   75.40    6.11
  -1  15 -14   69.37    6.04
   1 -15  14   73.76    6.13
   1 -15  15   55.42    5.22
   1 -14 -17   13.34    1.91
  -1  14  17   12.35    2.30
   1 -14 -17   12.47    1.84
   1 -14 -16   88.71    6.94
  -1  14  16   93.46    6.95
  -1  14  16   96.82    6.89
   1 -14 -16  100.07    6.48
   1 -14 -16   84.08    6.43
   1 -14 -15    8.49    2.37
   1 -14 -15    8.87    1.66
   1 -14 -15    6.29    1.76
   1 -14 -15   11.10    1.96
  -1  14  15    2.78    2.25
  -1  14  15    9.64    1.85
   1 -14 -15    7.28    1.63
  -1  14  15    6.54    1.98
  -1  14  15   10.95    1.89
   1 -14 -15    6.35    1.45
  -1  14  14  130.94    8.65
   1 -14 -14  107.73    9.06
   1 -14 -14  129.78    8.60
   1 -14 -14  120.95    8.37
   1 -14 -14  118.22    8.22
  -1  14  14  104.65    9.36
   1 -14 -14  129.64    8.82
   1 -14 -14  119.83    8.55
   1 -14 -14  108.68    8.26
  -1  14  14  128.90    8.62
  -1  14  14  123.65    8.97
   1 -14 -13   22.00    2.71
   1 -14 -13   26.93    3.23
   1 -14 -13   18.95    2.30
  -1  14  13   23.99    2.59
  -1  14  13   27.87    2.77
  -1  14  13   23.11    3.40
   1 -14 -13   22.92    2.59
  -1  14  13   20.97    2.55
  -1  14  13   24.14    3.00
   1 -14 -13   24.30    2.66
   1 -14 -13   25.46    2.59
   1 -14 -13   17.70    2.38
  -1  14  12  164.24   11.56
   1 -14 -12  176.06   11.82
  -1  14  12  152.03   11.81
   1 -14 -12  161.51   10.98
   1 -14 -12  147.48   10.97
  -1  14  12  163.15   11.09
   1 -14 -12  173.06   11.19
   1 -14 -12  175.19   11.39
   1 -14 -12  157.12   11.15
   1 -14 -12  168.18   11.16
  -1  14  12  167.66   11.02
  -1  14  12  196.54   11.44
  -1  14  11    5.61    1.47
  -1  14  11    5.18    1.88
   1 -14 -11    5.99    1.70
   1 -14 -11    3.63    1.22
  -1  14  11    3.31    1.52
   1 -14 -11    3.78    1.33
  -1  14  11    5.22    1.30
   1 -14 -11    3.35    1.21
   1 -14 -11    5.53    1.49
   1 -14 -11    1.77    1.06
  -1  14  11    6.93    1.31
   1 -14 -11    3.61    1.34
   1 -14 -10  203.15   12.98
   1 -14 -10  192.43   12.85
   1 -14 -10  193.36   13.28
  -1  14  10  184.69   13.34
  -1  14  10  199.54   13.24
  -1  14  10  204.11   12.73
   1 -14 -10  178.57   12.74
  -1  14  10  201.35   12.59
  -1  14  10  197.43   12.98
  -1  14   9   20.02    1.92
  -1  14   9   21.02    2.06
  -1  14   9   23.84    2.44
   1 -14  -9   16.66    2.46
  -1  14   9   20.36    2.58
   1 -14  -9   15.16    2.10
   1 -14  -9   15.43    2.16
  -1  14   9   20.24    2.42
   1 -14  -9   16.01    2.09
   1 -14  -8  278.61   18.34
  -1  14   8  285.46   17.70
  -1  14   8  279.42   18.13
   1 -14  -8  287.73   18.05
   1 -14  -8  254.67   17.93
   1 -14  -8  293.25   18.14
  -1  14   8  264.40   18.27
  -1  14   8  292.53   18.16
  -1  14   8  286.50   17.53
  -1  14   7    0.78    0.74
  -1  14   7   -0.10    0.60
  -1  14   7    0.12    1.12
   1 -14  -7   -0.15    1.12
  -1  14   7    1.78    1.21
   1 -14  -7   -0.11    0.93
  -1  14   7    0.52    1.22
   1 -14  -7    1.07    1.17
  -1  14   7   -0.12    1.06
   1 -14  -7   -0.12    0.99
  -1  14   6  232.30   15.05
  -1  14   6  230.91   14.95
  -1  14   6  234.81   14.44
   1 -14  -6  220.41   15.17
   1 -14  -6  233.25   14.94
  -1  14   6  233.86   14.25
   1 -14  -6  219.83   14.96
   1 -14  -6  207.81   14.83
  -1  14   6  239.29   15.05
  -1  14   6  232.12   15.11
  -1  14   5    1.16    0.53
   1 -14  -5    0.46    0.92
   1 -14  -5    1.01    1.15
  -1  14   5    1.39    1.16
  -1  14   5   -0.38    1.08
   1 -14  -5    0.57    1.13
  -1  14   5    0.83    0.65
   1 -14  -5    0.38    1.12
  -1  14   5    0.38    1.08
  -1  14   5    2.32    1.11
   1 -14  -5    0.23    0.96
   1 -14  -4  256.75   16.94
  -1  14   4  261.95   15.83
  -1  14   4  262.30   16.51
  -1  14   4  257.20   16.81
   1 -14  -4  262.63   16.81
   1 -14  -4  257.68   16.68
   1 -14  -4  233.26   16.70
  -1  14   4  283.95   16.87
  -1  14   4  255.50   16.03
  -1  14   4  271.16   16.84
   1 -14  -4  239.84   16.68
   1 -14  -3    0.52    1.08
   1 -14  -3    1.20    0.91
  -1  14   3    0.71    1.08
   1 -14  -3   -0.14    1.03
  -1  14   3    0.49    0.78
  -1  14   3   -0.13    1.06
  -1  14   3    0.20    0.35
   1 -14  -3   -0.62    1.02
   1 -14  -3   -0.35    0.93
  -1  14   2  111.36    7.50
   1 -14  -2  106.43    7.69
  -1  14   2  102.15    6.47
   1 -14  -2  103.56    7.45
  -1  14   2  110.32    7.68
  -1  14   2  112.99    7.12
   1 -14  -2  105.30    7.54
   1 -14  -2  114.37    7.67
   1 -14  -2  108.32    7.37
  -1  14   1    2.03    0.82
   1 -14  -1    4.75    1.40
   1 -14  -1    2.20    1.10
   1 -14  -1    2.77    1.05
   1 -14  -1    2.28    1.14
   1 -14  -1    1.30    1.13
  -1  14   1    1.54    0.98
  -1  14   1    2.37    1.13
  -1  14   1    1.25    1.20
   1 -14   0  121.65    8.31
  -1  14   0  125.41    8.23
  -1  14   0  113.65    8.36
  -1  14   0  119.32    8.22
   1 -14   0  121.11    8.14
  -1  14   0  121.80    8.10
  -1  14   0  112.02    7.56
   1 -14   0  113.60    8.39
   1 -14   0  115.05    8.30
   1 -14   0  112.45    8.20
  -1  14  -1    4.66    1.17
  -1  14  -1    5.28    1.29
  -1  14  -1    4.69    0.49
   1 -14   1    5.34    1.41
   1 -14   1    6.42    1.27
   1 -14   1    3.79    1.29
  -1  14  -1    4.36    0.81
  -1  14  -1    8.63    1.43
   1 -14   1    3.79    1.24
  -1  14  -1    6.43    1.59
  -1  14  -2   38.73    3.45
  -1  14  -2   41.22    2.72
   1 -14   2   42.10    3.68
   1 -14   2   46.48    3.66
  -1  14  -2   33.87    3.65
  -1  14  -2   38.68    2.82
   1 -14   2   40.75    3.69
   1 -14   2   39.65    3.61
  -1  14  -2   45.88    3.65
  -1  14  -2   41.14    3.38
  -1  14  -3    8.92    0.87
  -1  14  -3    5.12    1.35
   1 -14   3    5.40    1.34
   1 -14   3    7.82    1.66
  -1  14  -3    6.82    1.66
   1 -14   3    5.35    1.60
  -1  14  -3    5.83    0.86
  -1  14  -3   10.17    1.47
  -1  14  -3    7.53    1.35
   1 -14   3    9.88    1.41
  -1  14  -4   24.85    2.48
   1 -14   4   23.71    2.51
   1 -14   4   21.67    2.62
  -1  14  -4   22.42    2.23
   1 -14   4   24.03    2.32
  -1  14  -4   21.08    2.28
  -1  14  -4   20.75    1.59
  -1  14  -4   20.77    1.85
   1 -14   4   22.72    2.65
   1 -14   4   20.56    2.50
  -1  14  -4   23.74    2.77
  -1  14  -5    3.25    1.12
   1 -14   5    5.08    1.57
  -1  14  -5    2.82    1.59
   1 -14   5    2.55    1.30
   1 -14   5    2.27    1.09
   1 -14   5    1.51    1.17
  -1  14  -5    3.38    1.05
  -1  14  -5    3.44    1.14
   1 -14   6    1.85    1.19
  -1  14  -6    1.19    1.33
  -1  14  -6    1.83    0.91
   1 -14   6    2.33    1.29
  -1  14  -6    2.75    1.52
  -1  14  -6    3.51    1.13
   1 -14   6    0.31    1.24
  -1  14  -6    2.14    1.11
   1 -14   6    0.78    1.01
   1 -14   7   11.61    2.05
  -1  14  -7   13.16    2.37
   1 -14   7   18.27    2.33
   1 -14   7   15.90    2.38
  -1  14  -7   16.97    2.01
  -1  14  -7   17.68    2.37
  -1  14  -7   13.43    1.69
  -1  14  -7   15.40    1.84
   1 -14   7   14.82    1.97
  -1  14  -7   17.87    2.35
  -1  14  -8    4.22    1.69
  -1  14  -8    4.07    1.56
   1 -14   8    3.51    1.25
  -1  14  -8    4.23    1.67
  -1  14  -8    2.73    0.94
   1 -14   8    4.26    1.46
  -1  14  -8    2.79    1.09
   1 -14   8    4.01    1.50
  -1  14  -8    2.85    1.12
   1 -14   8    4.54    1.43
  -1  14  -9   -0.32    1.32
   1 -14   9    0.16    1.26
   1 -14   9   -0.48    1.16
  -1  14  -9   -0.48    1.35
  -1  14  -9   -0.10    1.02
   1 -14   9    0.13    0.99
  -1  14  -9   -0.12    1.03
  -1  14  -9   -0.76    1.40
   1 -14   9    1.00    1.28
  -1  14  -9    0.22    0.76
  -1  14 -10    5.94    1.33
   1 -14  10    6.41    1.67
  -1  14 -10    8.43    1.89
  -1  14 -10    4.99    1.45
   1 -14  10    6.16    1.68
  -1  14 -10    7.58    2.12
   1 -14  10    6.87    1.77
  -1  14 -10    4.83    1.71
   1 -14  10    9.88    1.63
  -1  14 -11    1.50    0.94
   1 -14  11    2.79    1.45
   1 -14  11    0.18    1.36
  -1  14 -11    1.21    1.58
  -1  14 -11    0.95    1.05
   1 -14  11    2.25    1.21
  -1  14 -11    0.17    1.34
   1 -14  11    2.54    1.37
  -1  14 -11    1.32    1.56
  -1  14 -12   27.48    2.74
   1 -14  12   30.32    3.23
  -1  14 -12   21.39    2.96
   1 -14  12   25.49    3.10
  -1  14 -12   19.71    2.89
   1 -14  12   31.52    3.16
  -1  14 -12   26.52    3.46
   1 -14  12   25.41    3.24
  -1  14 -13    0.34    1.53
  -1  14 -13    2.26    1.43
   1 -14  13    1.45    1.53
  -1  14 -13    1.51    1.80
   1 -14  13    2.74    1.49
  -1  14 -13    1.99    1.57
   1 -14  13    0.73    1.46
   1 -14  13    1.00    1.25
  -1  14 -13    0.35    1.10
   1 -14  14   20.20    2.86
  -1  14 -14   16.96    2.68
  -1  14 -14   16.05    2.75
   1 -14  14   19.11    2.90
  -1  14 -14   16.52    2.54
   1 -14  14   19.94    2.76
   1 -14  14   24.73    2.93
  -1  14 -14   16.93    2.96
  -1  14 -15   -0.34    1.56
   1 -14  15    1.51    1.59
   1 -14  15   -0.38    1.57
  -1  14 -15   -0.95    1.91
  -1  14 -15   -0.17    1.65
   1 -14  15   -0.96    1.99
  -1  14 -16   11.77    2.30
   1 -13 -18   29.27    2.83
   1 -13 -17   12.26    1.78
  -1  13  17   15.32    2.47
   1 -13 -17    9.24    2.70
  -1  13  17    9.53    2.19
  -1  13  17   14.75    2.14
   1 -13 -17   12.63    1.78
   1 -13 -16   73.84    5.54
   1 -13 -16   73.46    5.24
  -1  13  16   68.47    5.66
  -1  13  16   66.83    5.80
   1 -13 -16   54.66    6.09
  -1  13  16   56.01    6.26
   1 -13 -16   75.41    5.11
  -1  13  16   66.15    5.51
   1 -13 -16   63.09    5.02
   1 -13 -16   63.80    5.54
  -1  13  16   71.73    5.47
  -1  13  15   31.50    3.19
   1 -13 -15   28.48    2.85
   1 -13 -15   31.36    3.10
   1 -13 -15   25.79    2.71
   1 -13 -15   28.40    2.69
  -1  13  15   26.29    3.89
   1 -13 -15   28.39    3.03
   1 -13 -15   35.23    3.45
   1 -13 -15   27.09    3.68
  -1  13  15   31.03    3.42
  -1  13  15   30.97    3.19
  -1  13  15   31.99    3.10
  -1  13  14   36.75    3.46
   1 -13 -14   31.64    2.97
   1 -13 -14   33.31    3.30
  -1  13  14   37.14    3.38
  -1  13  14   29.13    4.04
  -1  13  14   37.23    3.77
   1 -13 -14   40.67    3.46
   1 -13 -14   33.92    3.92
   1 -13 -14   32.84    3.12
   1 -13 -14   38.40    3.25
   1 -13 -14   37.65    3.63
  -1  13  14   35.10    3.33
  -1  13  13    1.96    1.70
  -1  13  13    1.84    1.18
   1 -13 -13    3.86    1.63
   1 -13 -13    2.12    1.32
   1 -13 -13    1.17    1.00
  -1  13  13    1.62    1.38
   1 -13 -13    1.88    1.11
   1 -13 -13   -0.24    1.14
   1 -13 -13    3.90    1.11
  -1  13  13    3.73    1.24
   1 -13 -13    1.85    1.03
  -1  13  13    2.75    1.24
  -1  13  12   63.35    4.94
   1 -13 -12   65.55    5.05
   1 -13 -12   69.44    5.04
  -1  13  12   64.05    4.98
  -1  13  12   64.70    5.70
   1 -13 -12   62.28    4.90
   1 -13 -12   61.98    4.90
   1 -13 -12   74.55    5.67
   1 -13 -12   59.70    4.79
  -1  13  12   69.53    5.12
   1 -13 -12   67.22    5.18
  -1  13  12   61.01    5.29
  -1  13  11   51.90    4.16
   1 -13 -11   44.95    3.91
  -1  13  11   45.82    4.63
   1 -13 -11   39.88    3.94
   1 -13 -11   42.95    3.91
  -1  13  11   56.01    4.08
   1 -13 -11   57.16    4.59
  -1  13  11   52.00    3.97
   1 -13 -11   52.51    4.06
   1 -13 -11   57.03    4.19
   1 -13 -11   59.55    4.34
  -1  13  11   45.19    4.30
  -1  13  10    9.32    1.60
  -1  13  10    9.18    1.84
   1 -13 -10    9.23    1.51
   1 -13 -10    6.51    1.41
   1 -13 -10    5.20    1.29
  -1  13  10    8.84    1.33
   1 -13 -10    6.37    1.47
   1 -13 -10    8.62    1.67
  -1  13  10    5.47    1.62
   1 -13 -10    7.31    1.59
  -1  13  10    7.20    1.31
  -1  13   9   16.32    1.77
  -1  13   9   11.19    2.07
  -1  13   9   19.09    2.04
   1 -13  -9   15.16    2.08
   1 -13  -9    8.35    1.65
   1 -13  -9   13.87    1.81
   1 -13  -9   13.71    1.88
  -1  13   9   18.09    1.69
  -1  13   8    0.59    1.11
   1 -13  -8   -0.14    1.20
   1 -13  -8    0.43    1.00
   1 -13  -8    0.11    0.86
  -1  13   8   -0.13    0.71
   1 -13  -8    0.11    0.90
  -1  13   8    1.40    0.96
  -1  13   8    1.56    1.21
  -1  13   8    0.56    0.77
  -1  13   7   55.83    4.37
  -1  13   7   51.83    4.37
   1 -13  -7   42.16    4.13
   1 -13  -7   53.40    4.23
   1 -13  -7   50.09    4.42
  -1  13   7   57.78    4.38
  -1  13   7   55.36    3.95
  -1  13   7   60.27    3.85
   1 -13  -7   54.15    4.25
  -1  13   6   17.77    2.12
  -1  13   6   20.98    2.25
  -1  13   6   18.50    1.57
   1 -13  -6   17.90    2.01
  -1  13   6   17.13    2.17
   1 -13  -6   20.96    2.25
  -1  13   6   15.19    2.15
  -1  13   6   18.75    1.74
   1 -13  -6   16.65    2.01
   1 -13  -6   17.76    2.24
  -1  13   5   13.67    2.00
  -1  13   5   17.18    2.00
  -1  13   5   18.20    1.36
   1 -13  -5   17.04    2.01
   1 -13  -5   11.06    1.88
  -1  13   5   11.44    1.82
   1 -13  -5   18.35    1.94
   1 -13  -5   13.53    1.80
  -1  13   5   15.15    2.00
   1 -13  -5   10.51    1.85
  -1  13   5   18.55    1.57
   1 -13  -4   71.69    5.58
  -1  13   4   87.94    5.73
  -1  13   4   76.54    4.81
   1 -13  -4   63.80    5.50
  -1  13   4   78.83    5.45
   1 -13  -4   72.17    5.47
   1 -13  -4   71.74    5.70
  -1  13   4   76.80    5.68
  -1  13   4   74.11    4.76
  -1  13   4   77.87    5.65
  -1  13   3  142.80    9.85
   1 -13  -3  149.98    9.59
   1 -13  -3  127.91    9.81
   1 -13  -3  145.64    9.71
  -1  13   3  146.38    9.76
  -1  13   3  146.60    8.90
   1 -13  -3  142.65    9.81
   1 -13  -3  127.67    9.66
  -1  13   3  149.39    9.48
  -1  13   3  145.87    9.36
  -1  13   3  144.89    8.92
  -1  13   2  142.78    9.29
   1 -13  -2  147.08    9.55
  -1  13   2  135.31    9.06
  -1  13   2  136.32    9.60
  -1  13   2  143.19    8.86
   1 -13  -2  136.20    9.83
  -1  13   2  148.69    8.77
   1 -13  -2  137.26    9.60
  -1  13   2  136.58    9.75
   1 -13  -2  147.87    9.79
   1 -13  -2  138.81    9.71
   1 -13  -1   81.52    5.77
   1 -13  -1   80.41    5.99
  -1  13   1   87.08    4.96
  -1  13   1   77.94    5.99
   1 -13  -1   75.87    5.88
  -1  13   1   77.83    4.97
  -1  13   1   78.10    5.15
   1 -13  -1   66.68    5.89
  -1  13   1   79.56    5.12
  -1  13   1   74.05    5.73
   1 -13  -1   73.44    5.80
  -1  13   1   77.33    5.39
  -1  13   1   87.78    5.95
   1 -13   0  194.50   13.95
  -1  13   0  205.45   13.13
  -1  13   0  227.01   14.07
   1 -13   0  232.80   13.99
  -1  13   0  208.71   13.41
  -1  13   0  215.30   13.89
   1 -13   0  209.15   14.05
  -1  13   0  214.18   13.05
  -1  13   0  218.54   13.99
  -1  13   0  211.88   14.18
   1 -13   0  194.05   14.12
   1 -13   0  206.98   14.08
  -1  13   0  221.82   13.06
   1 -13   0  249.47   14.00
  -1  13  -1  162.86   10.73
   1 -13   1  156.93   10.79
  -1  13  -1  161.55    9.80
   1 -13   1  165.27   10.56
   1 -13   1  157.86   10.86
   1 -13   1  168.96   10.72
   1 -13   1  147.75   10.72
  -1  13  -1  159.86   10.68
  -1  13  -1  159.95    9.82
  -1  13  -1  155.02   10.54
  -1  13  -1  160.95   10.08
  -1  13  -1  161.95    9.85
  -1  13  -1  151.42   10.88
  -1  13  -2  202.81   12.25
   1 -13   2  206.69   13.16
   1 -13   2  218.82   13.02
  -1  13  -2  183.24   12.87
  -1  13  -2  199.14   13.05
  -1  13  -2  195.79   12.41
   1 -13   2  183.37   13.15
  -1  13  -2  193.22   12.36
  -1  13  -2  204.73   12.21
  -1  13  -2  195.99   13.37
   1 -13   2  205.27   13.33
  -1  13  -2  209.45   13.18
   1 -13   3  101.18    6.76
  -1  13  -3  102.55    6.85
  -1  13  -3   89.17    6.12
   1 -13   3   88.47    6.94
  -1  13  -3   96.44    6.01
   1 -13   3   92.82    7.02
  -1  13  -3  100.63    6.09
  -1  13  -3  110.46    7.01
  -1  13  -3   98.24    6.26
   1 -13   3  101.11    6.96
  -1  13  -3   98.45    7.21
  -1  13  -3   94.20    6.65
   1 -13   4  344.38   21.62
   1 -13   4  311.87   21.61
  -1  13  -4  349.24   21.83
  -1  13  -4  326.87   21.27
  -1  13  -4  317.43   21.11
   1 -13   4  340.17   21.54
   1 -13   4  358.70   21.31
  -1  13  -4  356.77   21.47
  -1  13  -4  339.55   20.60
  -1  13  -5  273.06   17.25
  -1  13  -5  281.12   17.56
   1 -13   5  276.42   17.75
  -1  13  -5  294.02   17.47
   1 -13   5  286.38   17.45
  -1  13  -5  261.05   17.71
  -1  13  -5  264.86   16.68
   1 -13   5  254.26   17.74
  -1  13  -5  291.16   18.05
   1 -13   5  285.91   17.74
  -1  13  -6  232.23   14.62
  -1  13  -6  223.67   13.89
   1 -13   6  238.50   14.73
  -1  13  -6  223.77   15.02
  -1  13  -6  227.43   14.73
  -1  13  -6  224.74   14.42
  -1  13  -6  216.32   14.96
   1 -13   6  210.65   14.98
  -1  13  -6  246.45   15.33
   1 -13   6  255.07   15.09
   1 -13   6  220.05   14.94
  -1  13  -7  178.79   12.00
   1 -13   7  184.49   11.99
   1 -13   7  168.45   11.97
  -1  13  -7  166.12   11.29
  -1  13  -7  183.94   12.25
   1 -13   7  183.49   11.72
  -1  13  -7  176.24   11.51
   1 -13   7  175.13   11.93
  -1  13  -7  161.34   11.87
  -1  13  -7  190.68   11.74
  -1  13  -8  286.67   18.77
  -1  13  -8  277.58   18.71
  -1  13  -8  272.23   18.00
   1 -13   8  279.42   18.79
  -1  13  -8  281.82   18.23
  -1  13  -8  304.83   19.09
   1 -13   8  311.37   18.59
   1 -13   8  285.90   18.73
  -1  13  -8  292.21   18.43
   1 -13   8  310.98   18.87
   1 -13   9  232.08   15.95
  -1  13  -9  249.78   16.25
  -1  13  -9  252.96   15.63
  -1  13  -9  236.72   15.94
   1 -13   9  262.19   16.10
  -1  13  -9  239.58   15.93
   1 -13   9  250.57   16.00
   1 -13   9  255.43   15.77
  -1  13  -9  218.42   15.09
  -1  13  -9  239.87   15.38
   1 -13  10  159.20   11.11
  -1  13 -10  152.28   10.44
   1 -13  10  179.09   11.31
  -1  13 -10  170.14   11.43
   1 -13  10  149.89   11.06
  -1  13 -10  154.59   10.65
  -1  13 -10  152.24   11.05
  -1  13 -10  160.38   11.09
   1 -13  10  170.08   10.95
   1 -13  11  111.22    7.86
  -1  13 -11  116.64    7.58
  -1  13 -11  104.17    8.19
  -1  13 -11  106.52    7.80
  -1  13 -11  103.31    7.92
  -1  13 -11  101.92    7.27
   1 -13  11  112.13    8.09
  -1  13 -11  102.40    7.86
   1 -13  11   99.00    7.87
   1 -13  11  113.02    8.02
   1 -13  12  231.55   14.72
  -1  13 -12  219.70   14.00
   1 -13  12  223.15   14.39
  -1  13 -12  203.61   14.70
  -1  13 -12  205.90   14.44
   1 -13  12  203.30   14.43
  -1  13 -12  203.43   13.69
  -1  13 -12  214.91   14.33
  -1  13 -12  214.91   14.41
   1 -13  12  228.53   14.59
  -1  13 -13  147.04   10.59
   1 -13  13  159.51   10.96
  -1  13 -13  152.42   11.05
   1 -13  13  158.92   10.85
   1 -13  13  158.62   10.70
  -1  13 -13  153.57   10.57
   1 -13  13  140.17   10.64
  -1  13 -13  148.85   10.16
  -1  13 -13  142.75   10.69
  -1  13 -14   64.27    5.42
   1 -13  14   56.20    5.23
  -1  13 -14   60.73    4.77
  -1  13 -14   56.11    5.51
   1 -13  14   57.60    5.20
   1 -13  14   66.63    5.56
  -1  13 -14   69.38    5.32
  -1  13 -14   60.97    5.27
   1 -13  14   56.85    5.34
  -1  13 -15   54.05    5.43
  -1  13 -15   53.88    5.21
   1 -13  15   54.39    5.17
  -1  13 -15   53.88    5.03
  -1  13 -15   66.42    5.19
   1 -13  15   65.51    5.34
   1 -13  15   58.44    5.34
  -1  13 -16   60.11    5.38
  -1  13 -16   53.39    5.09
   1 -13  16   71.71    5.61
   1 -13  16   54.93    5.23
   1 -13  16   60.10    5.46
  -1  13 -16   57.32    5.14
  -1  13 -17   76.56    6.29
   1 -12 -18   13.15    1.87
  -1  12  18   11.50    2.37
  -1  12  18   11.74    2.01
   1 -12 -18   14.18    1.88
  -1  12  17   21.00    2.51
  -1  12  17   21.22    2.66
   1 -12 -17   18.59    2.17
   1 -12 -17   16.63    2.07
   1 -12 -17   18.36    2.20
  -1  12  17   21.36    2.89
   1 -12 -16   94.27    6.30
  -1  12  16   88.98    6.82
  -1  12  16  100.86    7.04
  -1  12  16   93.61    6.67
  -1  12  16   84.79    6.96
   1 -12 -16   88.66    7.17
  -1  12  16   92.11    7.83
   1 -12 -16   85.63    6.76
   1 -12 -16   61.88    7.13
   1 -12 -16   81.59    6.24
   1 -12 -16   94.45    6.43
   1 -12 -16   93.11    6.75
   1 -12 -15   29.91    2.86
  -1  12  15   19.21    3.39
   1 -12 -15   29.08    2.56
  -1  12  15   30.64    3.06
   1 -12 -15   19.59    3.28
  -1  12  15   29.44    2.84
   1 -12 -15   24.23    2.60
   1 -12 -15   28.11    3.19
   1 -12 -15   26.90    2.90
  -1  12  15   25.94    2.90
   1 -12 -15   25.79    2.54
  -1  12  15   23.12    3.04
   1 -12 -14   43.22    4.56
   1 -12 -14   48.76    4.27
   1 -12 -14   50.66    3.77
  -1  12  14   47.33    3.99
  -1  12  14   50.88    4.41
   1 -12 -14   49.74    3.82
  -1  12  14   41.60    4.79
  -1  12  14   46.29    4.14
   1 -12 -14   47.93    4.01
  -1  12  14   50.17    4.11
   1 -12 -14   42.99    3.94
   1 -12 -14   42.50    3.78
  -1  12  13   11.55    2.13
  -1  12  13   14.93    1.94
   1 -12 -13    9.37    1.77
   1 -12 -13   10.26    1.55
  -1  12  13   15.06    1.89
   1 -12 -13   11.74    1.72
   1 -12 -13   10.88    1.65
   1 -12 -13   12.37    2.34
  -1  12  13   12.33    1.86
   1 -12 -13   13.30    1.99
  -1  12  13   10.84    2.32
   1 -12 -13   11.12    1.69
   1 -12 -12  241.29   15.90
   1 -12 -12  254.50   16.59
   1 -12 -12  251.78   15.97
  -1  12  12  263.78   16.09
  -1  12  12  267.34   16.06
   1 -12 -12  258.49   16.19
   1 -12 -12  245.59   16.02
   1 -12 -12  241.25   15.80
  -1  12  12  255.59   16.06
  -1  12  12  227.07   16.64
   1 -12 -12  225.19   15.81
  -1  12  12  247.64   16.35
  -1  12  11   27.22    2.34
   1 -12 -11   23.36    2.70
  -1  12  11   22.75    1.99
   1 -12 -11   15.23    2.11
   1 -12 -11   19.82    2.32
  -1  12  11   23.55    2.25
  -1  12  11   24.64    2.39
  -1  12  11   19.29    2.71
  -1  12  11   18.26    2.45
   1 -12 -11   18.03    2.08
   1 -12 -11   19.33    2.14
   1 -12 -11   15.48    2.05
   1 -12 -11   21.94    2.21
  -1  12  10   97.34    6.71
   1 -12 -10   84.75    6.29
   1 -12 -10   93.33    6.53
  -1  12  10   91.43    6.02
   1 -12 -10   93.90    6.32
   1 -12 -10   80.49    6.17
   1 -12 -10   91.64    6.45
   1 -12 -10   82.29    6.59
  -1  12  10   89.87    6.16
  -1  12  10   88.96    6.88
  -1  12  10   90.16    6.40
   1 -12 -10   77.63    6.21
  -1  12  10   91.18    6.27
   1 -12  -9    0.11    0.98
   1 -12  -9   -0.11    0.96
   1 -12  -9    0.13    1.05
  -1  12   9    0.11    0.88
  -1  12   9   -0.08    0.71
  -1  12   9    1.31    0.81
  -1  12   9    0.30    1.18
  -1  12   9   -1.30    1.08
   1 -12  -9    0.69    0.96
   1 -12  -9    0.30    0.81
   1 -12  -8  273.47   18.14
   1 -12  -8  291.39   18.29
   1 -12  -8  279.67   18.27
  -1  12   8  287.98   18.03
  -1  12   8  280.98   18.55
  -1  12   8  296.32   18.36
   1 -12  -8  285.07   18.49
  -1  12   8  299.67   18.34
   1 -12  -8  272.45   18.19
  -1  12   8  295.65   17.90
   1 -12  -7    5.46    1.22
   1 -12  -7    4.26    1.24
  -1  12   7    6.93    1.32
  -1  12   7    7.18    0.98
   1 -12  -7    5.38    1.42
  -1  12   7    5.26    1.27
  -1  12   7    7.26    1.09
  -1  12   7    7.08    1.35
   1 -12  -7    5.04    1.13
   1 -12  -6   71.57    4.90
   1 -12  -6   59.95    4.77
  -1  12   6   64.04    4.34
   1 -12  -6   55.41    4.80
  -1  12   6   67.77    4.57
  -1  12   6   73.82    5.05
  -1  12   6   64.26    4.96
  -1  12   6   66.81    4.99
  -1  12   6   70.01    4.42
   1 -12  -6   59.63    5.02
  -1  12   5   14.41    1.80
  -1  12   5   14.51    1.71
  -1  12   5   10.98    1.05
   1 -12  -5   14.53    1.86
   1 -12  -5   14.85    1.75
  -1  12   5    9.90    1.59
   1 -12  -5   13.87    1.77
  -1  12   5   12.72    1.74
   1 -12  -5   15.40    1.70
  -1  12   5   12.01    1.28
   1 -12  -5   10.13    1.50
  -1  12   5   11.34    1.11
   1 -12  -4  235.44   15.20
  -1  12   4  235.82   14.99
  -1  12   4  249.88   15.23
  -1  12   4  232.12   14.40
  -1  12   4  244.21   14.47
  -1  12   4  237.54   15.20
   1 -12  -4  224.85   15.05
   1 -12  -4  221.74   15.16
  -1  12   4  223.66   15.17
   1 -12  -4  237.72   15.34
   1 -12  -3   10.89    1.60
   1 -12  -3   11.27    1.74
   1 -12  -3    9.27    1.31
   1 -12  -3   10.50    1.46
  -1  12   3    7.38    1.38
  -1  12   3    9.27    0.88
  -1  12   3   15.92    1.50
  -1  12   3    8.56    1.30
  -1  12   3   10.12    0.88
  -1  12   3   11.14    1.54
   1 -12  -3   12.82    1.72
  -1  12   3    8.90    1.54
   1 -12  -2   24.67    2.71
   1 -12  -2   37.64    2.83
  -1  12   2   32.88    2.50
  -1  12   2   31.49    2.20
  -1  12   2   26.75    2.76
   1 -12  -2   41.47    3.09
  -1  12   2   31.76    2.97
   1 -12  -2   29.05    2.89
  -1  12   2   30.42    2.58
   1 -12  -2   28.39    2.94
  -1  12   2   35.74    2.16
   1 -12  -1  114.68    8.07
   1 -12  -1  132.60    8.42
  -1  12   1  110.82    7.59
  -1  12   1  123.65    7.42
   1 -12  -1  135.28    8.53
  -1  12   1  124.86    8.26
  -1  12   1  126.18    7.55
  -1  12   1  106.30    7.43
   1 -12  -1  126.33    8.35
   1 -12  -1  125.87    8.28
  -1  12   1  116.99    8.35
  -1  12   1  134.14    7.88
   1 -12  -1  150.24    8.38
  -1  12   1  131.67    8.25
  -1  12   0  132.08    9.20
  -1  12   0  130.69    9.15
  -1  12   0  138.40    9.40
  -1  12   0  136.42    8.40
   1 -12   0  130.82    9.25
   1 -12   0  135.97    9.40
  -1  12   0  134.01    8.70
   1 -12   0  119.23    9.14
   1 -12   0  154.63    9.17
   1 -12   0  142.61    9.15
   1 -12   0  137.53    9.33
  -1  12   0  133.32    8.47
  -1  12   0  144.23    8.42
  -1  12   0  133.19    9.10
  -1  12  -1   85.24    6.71
   1 -12   1  108.20    6.70
  -1  12  -1   90.45    6.70
  -1  12  -1   93.92    6.07
   1 -12   1   88.60    6.69
   1 -12   1  103.64    7.08
  -1  12  -1   95.74    6.01
  -1  12  -1   97.29    6.02
  -1  12  -1   98.29    7.04
   1 -12   1   98.55    6.94
  -1  12  -1   95.77    6.66
   1 -12   1   96.82    6.90
  -1  12  -1  106.40    6.27
   1 -12   1  109.90    6.99
   1 -12   2    0.10    0.71
  -1  12  -2    1.82    0.83
  -1  12  -2    0.13    0.44
   1 -12   2    0.08    0.65
  -1  12  -2    0.90    1.04
  -1  12  -2    0.33    0.32
  -1  12  -2    0.58    0.48
  -1  12  -2   -0.28    0.80
   1 -12   2    0.23    0.89
  -1  12  -2    0.20    0.85
   1 -12   2    0.35    0.93
  -1  12  -2    0.26    0.27
  -1  12  -3   71.10    4.28
  -1  12  -3   66.49    4.75
  -1  12  -3   63.56    4.22
  -1  12  -3   65.04    4.15
  -1  12  -3   62.72    4.87
   1 -12   3   69.17    5.14
   1 -12   3   65.29    4.94
   1 -12   3   68.06    4.78
  -1  12  -3   64.10    4.39
   1 -12   3   67.70    5.09
  -1  12  -3   63.00    4.82
  -1  12  -3   68.04    5.23
  -1  12  -4   20.39    1.53
   1 -12   4   20.21    2.33
  -1  12  -4   22.02    1.98
  -1  12  -4   17.66    1.98
   1 -12   4   22.35    2.03
  -1  12  -4   21.44    2.47
  -1  12  -4   16.71    2.17
   1 -12   4   16.58    2.15
  -1  12  -4   19.30    1.48
  -1  12  -4   20.30    1.45
   1 -12   4   20.96    2.16
  -1  12  -4   21.98    2.17
   1 -12   5   32.87    3.01
  -1  12  -5   33.18    2.04
   1 -12   5   30.55    2.62
  -1  12  -5   31.68    2.94
  -1  12  -5   22.81    2.53
  -1  12  -5   24.04    2.48
  -1  12  -5   29.02    3.00
  -1  12  -5   25.90    2.02
   1 -12   5   27.08    2.77
  -1  12  -5   32.57    2.50
   1 -12   5   27.69    2.73
  -1  12  -5   35.13    3.05
  -1  12  -6   29.34    2.46
   1 -12   6   28.77    2.49
  -1  12  -6   27.49    2.93
  -1  12  -6   30.56    2.88
   1 -12   6   24.24    2.60
   1 -12   6   28.25    2.84
  -1  12  -6   22.08    2.41
  -1  12  -6   23.31    1.90
  -1  12  -6   26.57    2.29
   1 -12   6   28.43    2.78
  -1  12  -6   31.03    2.88
  -1  12  -6   28.03    1.90
  -1  12  -7   20.69    2.31
   1 -12   7   12.73    2.00
  -1  12  -7   12.24    1.81
  -1  12  -7   16.80    2.30
  -1  12  -7   15.59    1.67
  -1  12  -7   20.82    1.41
  -1  12  -7   16.27    1.82
   1 -12   7   18.66    2.29
   1 -12   7   18.95    1.96
   1 -12   7   12.80    2.01
  -1  12  -7   17.20    2.21
  -1  12  -8   -0.71    0.94
  -1  12  -8    0.26    0.70
   1 -12   8    0.85    1.14
  -1  12  -8   -0.48    1.24
   1 -12   8    0.33    0.89
   1 -12   8    0.96    0.94
  -1  12  -8   -0.17    0.80
  -1  12  -8   -0.14    1.15
  -1  12  -8   -0.69    1.10
   1 -12   8    0.96    0.98
  -1  12  -8    0.25    0.48
  -1  12  -9   10.22    1.92
  -1  12  -9    9.21    1.48
   1 -12   9   13.05    2.00
   1 -12   9   16.49    2.09
  -1  12  -9   16.66    2.22
  -1  12  -9   13.04    1.46
  -1  12  -9   14.11    1.75
  -1  12  -9   15.02    1.35
   1 -12   9   15.31    1.84
   1 -12   9   12.19    1.86
  -1  12  -9   18.16    2.38
  -1  12  -9   14.26    1.99
   1 -12  10   42.42    3.96
   1 -12  10   49.14    3.86
  -1  12 -10   50.34    4.11
  -1  12 -10   41.73    3.41
  -1  12 -10   41.60    3.95
   1 -12  10   44.58    4.02
  -1  12 -10   50.12    4.33
   1 -12  10   47.32    4.05
  -1  12 -10   43.06    3.58
  -1  12 -10   39.85    3.20
  -1  12 -10   41.53    3.80
   1 -12  11    2.23    1.27
   1 -12  11    3.21    1.26
  -1  12 -11    2.88    1.51
  -1  12 -11    3.81    1.42
  -1  12 -11    5.45    1.54
  -1  12 -11    2.59    1.01
   1 -12  11    4.76    1.54
  -1  12 -11    2.58    1.10
  -1  12 -11    5.36    1.74
   1 -12  11    4.47    1.39
  -1  12 -12    2.61    0.92
   1 -12  12    8.56    1.69
  -1  12 -12    2.35    1.37
   1 -12  12    2.04    1.30
  -1  12 -12    3.01    1.13
  -1  12 -12    2.80    1.34
  -1  12 -12    4.27    1.47
   1 -12  12    3.02    1.39
   1 -12  12    2.59    1.31
  -1  12 -12    2.76    1.55
  -1  12 -13   -0.52    0.93
   1 -12  13    5.38    1.47
   1 -12  13   -0.31    1.20
  -1  12 -13    1.73    1.58
  -1  12 -13    0.29    1.18
   1 -12  13    0.18    1.37
  -1  12 -13    0.65    1.14
  -1  12 -13    1.05    1.20
   1 -12  13   -0.49    1.34
   1 -12  14   32.13    3.36
  -1  12 -14   23.66    2.58
   1 -12  14   25.10    3.12
  -1  12 -14   28.73    3.19
  -1  12 -14   26.01    3.09
  -1  12 -14   31.76    3.19
  -1  12 -14   21.61    3.21
   1 -12  14   27.75    3.10
   1 -12  15    0.18    1.34
  -1  12 -15    0.77    1.45
  -1  12 -15    0.61    1.28
   1 -12  15   -0.34    1.48
   1 -12  15    0.73    1.59
  -1  12 -15   -0.18    1.57
   1 -12  16   12.10    2.30
  -1  12 -16    7.03    2.00
  -1  12 -16   12.91    2.38
  -1  12 -16   12.75    2.13
   1 -12  16   13.25    2.34
   1 -12  17    1.78    1.65
  -1  12 -17    2.74    1.60
  -1  12 -17    0.16    1.73
  -1  12 -17    2.03    1.74
  -1  12 -18   20.87    2.84
  -1  11  19    6.27    2.12
   1 -11 -19    5.02    1.48
  -1  11  18   64.43    5.28
   1 -11 -18   56.13    4.39
  -1  11  18   50.26    4.68
  -1  11  18   63.64    5.38
   1 -11 -18   58.95    4.55
   1 -11 -17    9.95    2.30
  -1  11  17    9.27    2.02
   1 -11 -17    8.22    1.84
  -1  11  17    5.93    2.55
   1 -11 -17   10.14    1.59
  -1  11  17    9.54    2.08
  -1  11  17   11.05    1.89
   1 -11 -17    8.71    1.55
  -1  11  17    9.83    2.22
   1 -11 -17    9.61    1.64
  -1  11  16   62.04    5.08
   1 -11 -16   61.46    4.78
   1 -11 -16   62.35    4.37
   1 -11 -16   48.62    4.72
  -1  11  16   65.71    5.13
  -1  11  16   49.08    5.59
  -1  11  16   57.86    4.87
   1 -11 -16   61.56    4.47
  -1  11  16   55.32    4.62
   1 -11 -16   54.19    4.27
   1 -11 -16   63.73    5.29
  -1  11  15   16.80    2.18
   1 -11 -15   15.30    1.83
   1 -11 -15   12.01    1.60
   1 -11 -15   13.50    1.97
   1 -11 -15    9.26    2.35
  -1  11  15    8.91    2.47
  -1  11  15   12.48    1.70
  -1  11  15   12.94    1.94
   1 -11 -15    9.41    1.57
   1 -11 -15   11.90    2.17
  -1  11  15   10.87    2.07
   1 -11 -15   12.78    2.02
  -1  11  15   15.07    2.07
  -1  11  14   21.16    2.30
   1 -11 -14   15.91    2.32
   1 -11 -14   19.10    1.97
  -1  11  14   15.68    2.09
   1 -11 -14   16.55    2.13
  -1  11  14   19.09    2.38
  -1  11  14   17.61    2.32
   1 -11 -14   18.18    2.01
   1 -11 -14   16.17    2.15
  -1  11  14   16.15    2.86
   1 -11 -14   18.20    2.81
   1 -11 -14   19.29    2.09
   1 -11 -13   21.24    2.35
  -1  11  13   20.47    2.40
  -1  11  13   21.59    2.25
   1 -11 -13   16.94    2.09
   1 -11 -13   21.50    2.74
  -1  11  13   21.08    2.31
   1 -11 -13   15.33    1.79
  -1  11  13   21.36    2.28
   1 -11 -13   16.93    2.07
   1 -11 -13   14.73    1.90
   1 -11 -13   17.76    2.01
  -1  11  13   16.15    2.60
   1 -11 -12    2.64    1.10
  -1  11  12    7.11    1.30
   1 -11 -12    4.46    1.16
   1 -11 -12    3.47    1.04
   1 -11 -12    2.22    1.27
  -1  11  12    3.66    1.12
   1 -11 -12    1.48    1.02
   1 -11 -12    1.33    1.09
  -1  11  12    4.05    1.32
   1 -11 -12    3.74    1.12
  -1  11  12    6.06    1.76
  -1  11  12    4.30    0.93
  -1  11  12    3.33    1.18
   1 -11 -11    4.75    1.21
   1 -11 -11    7.89    1.31
   1 -11 -11    5.30    1.30
   1 -11 -11    4.18    1.44
  -1  11  11    9.67    1.20
  -1  11  11    6.74    1.33
   1 -11 -11    7.56    1.25
   1 -11 -11    9.66    1.54
   1 -11 -11    7.59    1.64
  -1  11  11    8.13    1.72
  -1  11  11    9.68    1.45
   1 -11 -11    7.43    1.29
  -1  11  11    7.48    1.60
  -1  11  11   10.06    1.50
   1 -11 -10    0.23    0.96
  -1  11  10    3.36    1.22
   1 -11 -10   -0.46    0.82
   1 -11 -10    0.66    0.78
   1 -11 -10   -0.43    1.02
  -1  11  10   -0.07    0.71
  -1  11  10    0.43    0.80
  -1  11  10    0.26    1.07
  -1  11  10    0.67    0.71
   1 -11 -10    0.54    0.89
   1 -11 -10    0.61    0.82
   1 -11 -10   -0.97    1.02
   1 -11 -10    0.27    0.96
  -1  11  10   -0.10    0.87
   1 -11  -9    2.36    1.18
  -1  11   9    2.84    0.87
   1 -11  -9    3.20    1.11
   1 -11  -9    2.16    0.91
  -1  11   9    4.34    1.14
  -1  11   9    5.72    1.05
  -1  11   9    1.22    1.09
  -1  11   9    2.01    1.06
   1 -11  -9    2.06    0.97
   1 -11  -9    2.76    1.05
   1 -11  -8    1.79    0.94
  -1  11   8    1.65    0.94
   1 -11  -8    3.13    1.02
  -1  11   8    4.48    1.17
  -1  11   8    2.58    0.73
   1 -11  -8    3.49    0.90
  -1  11   8    3.73    1.18
  -1  11   8    1.57    0.80
   1 -11  -8    2.43    0.98
   1 -11  -8    2.09    0.85
  -1  11   8    2.68    0.94
  -1  11   7   32.60    2.42
   1 -11  -7   26.96    2.64
   1 -11  -7   27.58    2.79
   1 -11  -7   28.17    2.61
  -1  11   7   32.71    2.55
   1 -11  -7   33.56    2.73
  -1  11   7   29.84    2.87
  -1  11   7   34.65    2.82
   1 -11  -7   29.16    2.71
  -1  11   7   32.37    2.78
  -1  11   7   28.40    2.47
  -1  11   6   38.68    2.95
  -1  11   6   37.40    3.26
  -1  11   6   40.80    3.26
  -1  11   6   39.84    2.82
   1 -11  -6   40.88    3.41
   1 -11  -6   41.00    3.30
   1 -11  -6   35.19    3.10
  -1  11   6   37.05    2.81
  -1  11   6   45.78    3.42
   1 -11  -6   36.56    3.12
  -1  11   5   23.41    1.70
   1 -11  -5   21.81    2.18
  -1  11   5   21.27    2.17
  -1  11   5   21.10    1.63
   1 -11  -5   16.58    2.05
   1 -11  -5   19.94    2.01
  -1  11   5   24.18    2.19
   1 -11  -5   20.56    2.04
  -1  11   5   19.40    2.07
   1 -11  -5   21.17    2.28
  -1  11   4   74.70    5.35
  -1  11   4   76.55    5.48
   1 -11  -4   76.44    5.63
  -1  11   4   75.84    5.54
   1 -11  -4   74.50    5.49
   1 -11  -4   74.98    5.39
   1 -11  -4   71.64    5.47
  -1  11   4   72.61    5.48
  -1  11   4   75.48    4.84
  -1  11   4   80.17    4.90
  -1  11   3   76.37    5.04
  -1  11   3   73.82    4.30
   1 -11  -3   55.01    4.92
   1 -11  -3   77.00    5.05
  -1  11   3   62.80    4.66
  -1  11   3   62.89    4.25
  -1  11   3   71.17    4.84
   1 -11  -3   63.42    4.81
   1 -11  -3   69.16    4.75
  -1  11   3   62.91    4.88
   1 -11  -3   69.04    5.00
  -1  11   3   60.57    4.94
  -1  11   2  153.89    9.99
   1 -11  -2  190.63   10.20
  -1  11   2  147.11   10.07
   1 -11  -2  138.49   10.06
  -1  11   2  144.57    9.65
  -1  11   2  155.20    9.66
   1 -11  -2  139.60    9.99
   1 -11  -2  144.06    9.91
  -1  11   2  157.75    9.28
  -1  11   2  146.51    9.30
   1 -11  -2  142.36    9.78
  -1  11   1   53.08    2.89
  -1  11   1   38.86    3.15
  -1  11   1   40.57    3.61
  -1  11   1   41.20    3.47
  -1  11   1   49.19    3.62
   1 -11  -1   33.49    3.54
   1 -11  -1   36.37    3.42
  -1  11   1   43.95    3.07
   1 -11  -1   48.72    3.49
   1 -11  -1   37.22    3.53
  -1  11   1   42.83    2.94
   1 -11  -1   56.84    3.66
   1 -11   0  244.97   16.40
   1 -11   0  234.43   16.52
  -1  11   0  255.20   16.38
  -1  11   0  267.63   15.69
   1 -11   0  255.96   16.31
  -1  11   0  257.30   15.68
  -1  11   0  263.93   16.61
  -1  11   0  267.14   15.81
   1 -11   0  236.91   15.94
  -1  11   0  251.25   15.75
   1 -11   0  258.95   16.51
  -1  11   0  266.63   15.96
  -1  11   0  254.57   16.31
   1 -11   0  240.32   16.43
   1 -11   0  283.91   16.31
  -1  11  -1  256.59   15.76
  -1  11  -1  263.39   16.52
  -1  11  -1  248.14   16.65
  -1  11  -1  251.20   16.35
   1 -11   1  270.51   16.30
   1 -11   1  258.91   16.61
  -1  11  -1  266.99   15.84
   1 -11   1  253.95   16.42
   1 -11   1  243.67   16.54
   1 -11   1  222.23   16.54
  -1  11  -1  275.36   15.77
  -1  11  -1  260.23   15.95
   1 -11   1  237.89   15.96
  -1  11  -1  266.38   16.45
   1 -11   2  301.72   19.41
  -1  11  -2  318.04   19.46
  -1  11  -2  318.19   18.71
   1 -11   2  302.59   19.56
   1 -11   2  316.18   19.24
  -1  11  -2  308.16   18.75
  -1  11  -2  296.93   19.26
  -1  11  -2  310.95   18.85
  -1  11  -2  300.23   18.87
  -1  11  -2  287.15   19.61
   1 -11   2  293.73   19.53
  -1  11  -2  303.44   19.37
  -1  11  -3  222.23   13.04
  -1  11  -3  215.75   13.67
  -1  11  -3  216.48   13.74
   1 -11   3  221.94   13.81
  -1  11  -3  218.37   13.11
   1 -11   3  201.78   13.83
  -1  11  -3  172.03   13.72
   1 -11   3  211.99   13.54
  -1  11  -3  206.34   13.54
   1 -11   3  233.75   13.47
  -1  11  -3  196.95   13.95
  -1  11  -3  206.86   13.11
  -1  11  -4  335.29   21.15
  -1  11  -4  336.15   20.58
  -1  11  -4  343.18   21.27
  -1  11  -4  335.56   20.66
   1 -11   4  367.12   21.04
  -1  11  -4  321.21   21.01
   1 -11   4  331.62   21.41
   1 -11   4  355.14   21.14
  -1  11  -4  340.68   20.60
  -1  11  -4  325.44   21.41
  -1  11  -4  322.86   21.55
   1 -11   4  337.71   21.34
  -1  11  -5  265.19   16.30
   1 -11   5  308.40   16.78
  -1  11  -5  247.84   16.65
  -1  11  -5  274.47   16.40
  -1  11  -5  258.26   16.78
  -1  11  -5  271.18   16.28
   1 -11   5  240.04   17.08
   1 -11   5  281.83   17.13
  -1  11  -5  239.35   17.05
  -1  11  -5  264.19   16.91
   1 -11   5  279.10   16.85
  -1  11  -5  251.99   17.24
   1 -11   5  258.01   17.09
  -1  11  -5  253.93   17.11
   1 -11   6  278.19   15.87
  -1  11  -6  251.73   15.88
  -1  11  -6  232.57   15.39
  -1  11  -6  243.36   15.73
  -1  11  -6  260.39   16.32
   1 -11   6  280.10   16.33
  -1  11  -6  254.65   16.29
  -1  11  -6  268.62   16.08
   1 -11   6  237.25   16.20
  -1  11  -6  254.23   15.40
   1 -11   6  261.68   15.97
  -1  11  -6  249.36   16.43
  -1  11  -6  243.50   15.44
   1 -11   6  254.34   16.32
  -1  11  -7  220.28   13.77
  -1  11  -7  196.87   13.29
  -1  11  -7  227.23   13.35
   1 -11   7  211.22   14.19
  -1  11  -7  218.15   14.36
  -1  11  -7  233.76   13.97
   1 -11   7  238.34   14.27
  -1  11  -7  196.86   14.09
  -1  11  -7  206.51   13.58
   1 -11   7  229.90   13.95
  -1  11  -7  203.01   14.13
   1 -11   7  236.28   13.78
   1 -11   7  213.32   14.18
   1 -11   8  262.53   16.88
   1 -11   8  245.53   16.84
   1 -11   8  268.97   16.66
  -1  11  -8  239.07   16.19
  -1  11  -8  248.81   16.82
  -1  11  -8  254.90   16.38
  -1  11  -8  278.55   16.94
   1 -11   8  272.10   16.46
  -1  11  -8  263.84   16.05
  -1  11  -8  251.32   17.01
   1 -11   8  270.29   16.92
  -1  11  -8  264.44   16.57
  -1  11  -8  268.45   16.79
   1 -11   9  309.06   19.10
  -1  11  -9  282.07   18.83
   1 -11   9  308.83   19.08
   1 -11   9  310.67   18.86
   1 -11   9  316.19   18.62
  -1  11  -9  287.77   18.20
  -1  11  -9  271.35   18.93
  -1  11  -9  294.65   18.97
   1 -11   9  276.53   18.95
  -1  11  -9  285.37   18.46
  -1  11  -9  295.31   19.22
  -1  11  -9  306.37   18.67
  -1  11 -10  146.23    9.74
  -1  11 -10  148.43    9.59
  -1  11 -10  126.25   10.01
   1 -11  10  149.80   10.21
  -1  11 -10  143.95   10.08
   1 -11  10  146.36    9.97
  -1  11 -10  147.92    9.41
  -1  11 -10  151.89   10.42
   1 -11  10  159.26    9.80
   1 -11  10  141.70   10.12
  -1  11 -10  146.46   10.02
   1 -11  10  151.20   10.21
  -1  11 -11  234.31   15.07
   1 -11  11  253.27   15.67
  -1  11 -11  231.08   14.86
  -1  11 -11  231.20   15.71
  -1  11 -11  234.68   14.77
  -1  11 -11  221.72   15.37
  -1  11 -11  228.67   15.51
   1 -11  11  251.07   15.45
   1 -11  11  219.65   15.42
  -1  11 -11  241.57   15.41
   1 -11  11  244.15   15.64
  -1  11 -12  107.98    7.54
   1 -11  12  123.48    8.44
  -1  11 -12  116.76    8.12
  -1  11 -12  119.29    8.54
  -1  11 -12  111.25    8.15
  -1  11 -12  113.44    8.28
   1 -11  12  107.40    8.08
   1 -11  12  115.09    8.25
  -1  11 -12  116.45    7.80
  -1  11 -13  176.64   12.26
  -1  11 -13  172.30   11.80
  -1  11 -13  174.93   11.45
   1 -11  13  183.94   11.99
   1 -11  13  166.47   11.90
  -1  11 -13  160.54   11.76
   1 -11  13  199.08   12.30
  -1  11 -13  173.54   11.98
  -1  11 -13  172.29   11.20
  -1  11 -14   91.07    6.76
  -1  11 -14   78.12    6.76
  -1  11 -14   91.24    6.71
  -1  11 -14   94.12    6.37
   1 -11  14   80.21    6.72
   1 -11  14  100.36    6.99
  -1  11 -15  118.63    8.58
  -1  11 -15  113.76    8.68
   1 -11  15  129.35    8.88
  -1  11 -15  120.78    8.14
  -1  11 -15  119.86    8.57
   1 -11  15  110.63    8.62
   1 -11  16   86.83    6.96
  -1  11 -16   85.60    7.01
   1 -11  16   99.90    7.39
  -1  11 -16   88.44    6.85
  -1  11 -16   89.91    6.84
   1 -11  16   91.06    7.13
  -1  11 -17   65.73    5.77
  -1  11 -17   70.55    5.60
   1 -11  17   80.45    6.09
   1 -11  17   58.78    5.56
  -1  11 -17   64.80    5.52
  -1  11 -18   41.16    3.97
  -1  11 -18   41.31    4.05
  -1  11 -18   39.12    4.17
   1 -11  18   38.08    4.04
   1 -10 -19   18.03    2.30
  -1  10  19   24.05    3.29
   1 -10 -19   19.44    2.13
  -1  10  18   22.81    2.85
  -1  10  18   15.90    2.62
  -1  10  18   21.55    2.93
  -1  10  18   20.62    2.43
   1 -10 -18   16.18    2.14
   1 -10 -18   14.09    2.38
   1 -10 -18   18.50    2.04
   1 -10 -18   17.26    2.08
   1 -10 -17   19.33    2.66
  -1  10  17   24.45    2.88
   1 -10 -17   27.53    3.29
  -1  10  17   20.90    2.51
  -1  10  17   23.87    3.03
   1 -10 -17   23.00    2.35
  -1  10  17   14.27    3.30
   1 -10 -17   22.58    2.26
  -1  10  17   21.79    2.91
  -1  10  17   22.23    2.50
   1 -10 -17   23.35    2.37
   1 -10 -16   44.90    4.44
   1 -10 -16   50.85    3.94
  -1  10  16   56.79    4.36
   1 -10 -16   55.80    4.12
  -1  10  16   50.70    4.64
  -1  10  16   50.68    4.53
  -1  10  16   51.66    4.66
  -1  10  16   52.34    4.19
   1 -10 -16   48.31    4.32
  -1  10  16   45.30    5.26
   1 -10 -16   56.74    4.95
   1 -10 -16   51.65    4.00
   1 -10 -15    8.85    1.85
   1 -10 -15    8.10    2.02
   1 -10 -15    9.52    1.46
  -1  10  15   11.19    1.71
   1 -10 -15   10.51    2.21
  -1  10  15   11.59    1.93
   1 -10 -15   11.80    1.55
   1 -10 -15    9.42    1.46
  -1  10  15   14.60    1.99
  -1  10  15    8.94    2.30
  -1  10  15    7.06    1.83
   1 -10 -15   11.05    1.78
  -1  10  14   46.16    3.88
   1 -10 -14   32.64    4.16
   1 -10 -14   40.16    3.70
  -1  10  14   42.36    3.63
   1 -10 -14   51.02    4.07
   1 -10 -14   43.29    3.50
  -1  10  14   43.93    3.92
  -1  10  14   39.39    4.51
   1 -10 -14   40.36    3.41
  -1  10  14   44.31    3.98
   1 -10 -14   45.34    3.70
   1 -10 -14   46.61    3.45
   1 -10 -13    8.69    1.36
   1 -10 -13   10.94    1.88
  -1  10  13   13.28    1.77
  -1  10  13    9.04    1.83
   1 -10 -13    9.59    1.52
   1 -10 -13   10.63    1.50
   1 -10 -13    7.72    1.83
   1 -10 -13   11.30    1.60
  -1  10  13   15.32    2.35
   1 -10 -13    7.97    1.41
  -1  10  13   11.29    1.70
  -1  10  13   12.19    1.63
   1 -10 -12   53.22    4.16
   1 -10 -12   55.70    4.17
   1 -10 -12   55.42    4.09
   1 -10 -12   62.96    4.47
   1 -10 -12   49.38    3.98
  -1  10  12   55.08    4.27
  -1  10  12   56.05    4.46
  -1  10  12   56.59    4.28
  -1  10  12   47.99    3.75
   1 -10 -12   53.47    4.62
   1 -10 -12   51.38    3.93
  -1  10  12   54.03    4.17
  -1  10  12   44.84    4.71
  -1  10  11   -0.25    1.09
   1 -10 -11   -0.39    1.00
   1 -10 -11   -0.17    0.85
   1 -10 -11    0.88    0.85
  -1  10  11    1.65    0.94
  -1  10  11    0.69    0.81
  -1  10  11    0.53    0.63
  -1  10  11    1.03    1.24
   1 -10 -11    0.68    0.89
  -1  10  11   -0.49    0.80
   1 -10 -11    1.37    1.03
   1 -10 -11    0.32    0.85
   1 -10 -11   -0.18    0.66
   1 -10 -11    0.88    0.76
   1 -10 -10   57.51    4.37
  -1  10  10   57.13    4.51
  -1  10  10   61.96    4.28
   1 -10 -10   51.82    4.43
  -1  10  10   57.18    4.29
   1 -10 -10   55.04    4.18
  -1  10  10   60.35    4.32
  -1  10  10   56.80    3.99
   1 -10 -10   58.94    4.21
   1 -10 -10   52.03    4.20
   1 -10 -10   62.61    4.65
   1 -10 -10   50.28    4.07
   1 -10 -10   54.98    4.20
  -1  10  10   52.24    4.72
  -1  10   9    1.11    0.76
  -1  10   9    1.80    1.11
   1 -10  -9    1.46    0.95
   1 -10  -9    1.06    0.83
   1 -10  -9    0.50    0.71
  -1  10   9   -0.30    0.74
  -1  10   9    0.80    0.99
  -1  10   9    0.28    0.76
   1 -10  -9    0.93    0.99
   1 -10  -9    0.91    0.83
  -1  10   8   82.96    5.93
  -1  10   8   85.05    6.10
  -1  10   8   88.14    5.84
   1 -10  -8   83.41    5.92
   1 -10  -8   77.54    5.82
  -1  10   8   89.46    5.73
   1 -10  -8   84.09    5.94
  -1  10   8   79.78    6.20
   1 -10  -8   82.96    5.83
   1 -10  -8   85.56    6.12
  -1  10   7   38.73    3.13
   1 -10  -7   42.89    3.48
  -1  10   7   43.65    3.51
   1 -10  -7   38.55    3.21
   1 -10  -7   43.62    3.30
   1 -10  -7   40.35    3.32
  -1  10   7   38.98    3.30
  -1  10   7   43.21    3.41
  -1  10   7   38.98    3.03
  -1  10   7   46.17    3.61
   1 -10  -7   43.59    3.36
  -1  10   7   43.81    3.34
  -1  10   6   60.56    4.14
  -1  10   6   57.22    4.38
  -1  10   6   60.23    4.38
   1 -10  -6   62.19    4.31
  -1  10   6   62.92    4.03
  -1  10   6   61.75    4.15
  -1  10   6   57.11    4.43
   1 -10  -6   56.84    4.36
   1 -10  -6   56.48    4.47
   1 -10  -6   58.25    4.35
   1 -10  -6   48.50    4.17
  -1  10   5   39.11    2.88
  -1  10   5   42.59    3.40
  -1  10   5   40.66    3.35
   1 -10  -5   38.21    3.21
   1 -10  -5   35.76    2.96
   1 -10  -5   45.42    3.28
  -1  10   5   45.23    2.96
   1 -10  -5   51.18    3.59
   1 -10  -5   44.31    3.40
   1 -10  -5   42.53    3.36
  -1  10   5   45.12    3.39
   1 -10  -5   41.11    3.33
  -1  10   4   66.69    4.88
   1 -10  -4   70.23    4.88
  -1  10   4   59.33    4.77
  -1  10   4   67.99    4.81
   1 -10  -4   60.68    4.67
  -1  10   4   70.05    4.31
  -1  10   4   67.67    4.29
  -1  10   4   65.53    4.71
   1 -10  -4   68.09    4.85
   1 -10  -4   60.71    4.87
  -1  10   4   66.00    4.91
   1 -10  -4   64.36    4.40
   1 -10  -3   95.26    6.75
  -1  10   3  106.75    6.72
  -1  10   3   93.52    6.57
  -1  10   3   93.35    6.05
   1 -10  -3  122.26    6.84
   1 -10  -3   87.73    6.38
   1 -10  -3   95.62    6.56
  -1  10   3   97.07    6.04
   1 -10  -3   93.27    6.64
  -1  10   3   98.83    6.71
  -1  10   3   92.79    6.60
  -1  10   3   98.60    6.47
  -1  10   2   14.66    1.47
  -1  10   2   15.47    1.55
   1 -10  -2   15.88    1.77
  -1  10   2   13.59    1.63
  -1  10   2   15.57    1.78
   1 -10  -2   12.43    1.57
  -1  10   2   17.66    1.18
   1 -10  -2   12.07    1.66
   1 -10  -2   16.18    1.58
   1 -10  -2   20.53    1.85
  -1  10   2   16.56    1.19
   1 -10  -1   50.73    3.94
  -1  10   1   51.31    3.78
   1 -10  -1   56.40    3.87
  -1  10   1   46.53    3.38
   1 -10  -1   46.63    3.83
   1 -10  -1   42.03    3.57
   1 -10  -1   54.21    3.50
   1 -10  -1   57.98    3.79
  -1  10   1   47.71    3.88
  -1  10   1   54.14    3.50
  -1  10   1   49.64    3.17
  -1  10   1   49.14    3.24
  -1  10   0   14.66    0.99
   1 -10   0   14.84    1.64
   1 -10   0   11.05    1.62
   1 -10   0   11.72    1.21
  -1  10   0   10.99    1.59
  -1  10   0   12.50    0.96
  -1  10   0   12.26    1.03
   1 -10   0   13.16    1.44
  -1  10   0   13.52    1.49
  -1  10   0   12.79    1.05
   1 -10   0   11.84    1.49
  -1  10   0   13.35    1.17
   1 -10   0   14.65    1.42
  -1  10   0   12.43    1.47
  -1  10  -1   55.10    3.51
   1 -10   1   58.00    3.92
   1 -10   1   59.45    4.33
   1 -10   1   48.73    3.98
  -1  10  -1   55.84    4.02
   1 -10   1   59.63    3.74
  -1  10  -1   53.40    3.51
  -1  10  -1   51.77    4.04
  -1  10  -1   53.03    4.09
  -1  10  -1   53.29    3.57
  -1  10  -1   53.64    4.26
   1 -10   1   57.62    4.25
  -1  10  -1   64.64    3.72
  -1  10  -2    0.33    0.29
  -1  10  -2    0.23    0.62
  -1  10  -2    0.48    0.22
   1 -10   2    0.77    0.74
   1 -10   2    0.08    0.60
  -1  10  -2    0.10    0.39
  -1  10  -2    0.88    0.41
   1 -10   2    0.24    0.54
  -1  10  -2    0.75    0.64
  -1  10  -2    0.25    0.65
   1 -10   2   -0.28    0.73
  -1  10  -2    0.75    0.82
   1 -10   3  157.60    9.67
  -1  10  -3  161.43    9.31
  -1  10  -3  140.26    9.28
   1 -10   3  150.33    9.98
  -1  10  -3  154.06   10.03
   1 -10   3  150.43    9.58
  -1  10  -3  150.52    9.23
  -1  10  -3  145.49    9.75
  -1  10  -3  152.77    9.86
  -1  10  -3  146.34    9.68
   1 -10   3  141.43    9.83
  -1  10  -3  154.58   10.13
  -1  10  -4    2.73    0.52
  -1  10  -4    2.41    0.97
   1 -10   4    2.38    0.70
  -1  10  -4    2.78    0.48
   1 -10   4    2.20    0.78
  -1  10  -4    3.07    0.94
  -1  10  -4    3.13    0.83
   1 -10   4    3.02    0.71
  -1  10  -4    2.75    0.83
  -1  10  -4    2.14    0.78
  -1  10  -4    2.06    0.42
   1 -10   4    3.60    1.01
  -1  10  -5   97.98    6.45
  -1  10  -5  102.37    7.12
   1 -10   5  101.92    6.67
  -1  10  -5   97.86    6.67
  -1  10  -5  113.60    6.39
   1 -10   5  101.26    7.02
  -1  10  -5   99.78    7.09
  -1  10  -5  101.27    7.24
   1 -10   5   99.11    7.07
  -1  10  -5   98.21    6.77
   1 -10   5  110.19    6.85
  -1  10  -5   96.92    6.86
   1 -10   5  102.65    7.16
  -1  10  -5   93.92    6.36
  -1  10  -6   10.05    1.22
   1 -10   6   10.38    1.51
  -1  10  -6   12.78    1.46
  -1  10  -6   10.47    1.00
  -1  10  -6    9.73    1.57
  -1  10  -6   11.82    1.33
  -1  10  -6   14.32    1.72
   1 -10   6    8.14    1.47
   1 -10   6   12.45    1.39
  -1  10  -6   10.30    1.02
   1 -10   6   11.40    1.25
   1 -10   6    8.66    1.52
  -1  10  -6    9.58    0.97
  -1  10  -6    9.15    1.60
  -1  10  -7   98.22    7.09
   1 -10   7  104.68    7.49
   1 -10   7  108.74    7.11
  -1  10  -7  116.97    7.78
  -1  10  -7  109.98    7.56
   1 -10   7  103.04    7.28
  -1  10  -7  116.09    7.64
   1 -10   7  111.53    7.59
  -1  10  -7  106.98    7.26
  -1  10  -7  115.27    6.87
  -1  10  -7  106.19    7.41
   1 -10   7  108.53    7.58
  -1  10  -7  103.53    7.00
  -1  10  -7  103.66    6.78
  -1  10  -8   26.35    2.36
  -1  10  -8   26.00    2.74
  -1  10  -8   29.78    2.21
   1 -10   8   30.77    2.85
  -1  10  -8   32.89    2.90
   1 -10   8   31.75    2.66
  -1  10  -8   26.80    2.65
   1 -10   8   31.02    2.79
  -1  10  -8   29.99    2.54
   1 -10   8   28.87    2.42
  -1  10  -8   27.39    2.91
  -1  10  -8   26.16    2.09
   1 -10   8   32.03    2.89
  -1  10  -9   14.54    1.80
  -1  10  -9   13.66    1.38
  -1  10  -9   11.73    1.55
   1 -10   9   16.95    1.99
  -1  10  -9   13.54    1.25
   1 -10   9   12.90    1.83
  -1  10  -9   12.77    1.42
  -1  10  -9   14.99    1.91
  -1  10  -9   13.47    1.89
  -1  10  -9   13.68    1.97
   1 -10   9   12.79    1.63
   1 -10   9    8.03    1.57
   1 -10   9   11.53    1.46
   1 -10  10   32.07    2.78
   1 -10  10   30.83    2.91
  -1  10 -10   25.94    2.79
  -1  10 -10   25.92    2.28
   1 -10  10   31.71    2.59
  -1  10 -10   26.55    2.94
  -1  10 -10   27.70    2.85
   1 -10  10   27.34    2.81
  -1  10 -10   29.63    2.77
  -1  10 -10   25.70    2.33
  -1  10 -10   30.60    2.56
  -1  10 -11   10.81    1.74
   1 -10  11   11.39    1.53
   1 -10  11   16.61    1.88
  -1  10 -11   12.69    1.42
   1 -10  11   10.63    1.71
   1 -10  11    8.20    1.75
  -1  10 -11   14.49    1.96
  -1  10 -11    9.55    1.32
  -1  10 -11   10.84    1.94
  -1  10 -11   13.78    1.93
   1 -10  11   14.95    2.01
  -1  10 -11    8.78    1.42
   1 -10  12   54.32    4.59
  -1  10 -12   55.02    4.52
   1 -10  12   57.84    4.56
   1 -10  12   55.20    4.19
   1 -10  12   60.72    4.54
  -1  10 -12   54.97    3.89
  -1  10 -12   50.97    4.30
   1 -10  12   43.03    4.28
  -1  10 -12   50.20    4.64
  -1  10 -12   50.87    4.38
  -1  10 -12   53.90    4.07
  -1  10 -13    0.86    1.39
  -1  10 -13    0.73    0.79
  -1  10 -13    1.73    1.09
   1 -10  13    0.28    1.02
  -1  10 -13    2.47    1.27
  -1  10 -13    0.54    0.89
   1 -10  13   -0.75    1.15
   1 -10  13    0.33    0.93
   1 -10  13    0.43    1.11
  -1  10 -13   -0.51    1.10
  -1  10 -14   27.45    2.85
  -1  10 -14   33.47    3.43
   1 -10  14   22.49    2.83
  -1  10 -14   25.39    2.47
  -1  10 -14   27.43    2.91
   1 -10  14   28.94    3.04
   1 -10  14   24.40    2.96
  -1  10 -14   22.68    2.74
   1 -10  14   25.98    2.71
  -1  10 -15    0.19    1.43
  -1  10 -15   -0.41    1.21
  -1  10 -15    0.74    0.93
  -1  10 -15   -0.16    1.41
   1 -10  15   -0.16    1.25
  -1  10 -15   -0.55    1.22
   1 -10  15    0.77    1.28
   1 -10  15   -0.18    1.35
   1 -10  15    2.61    1.53
  -1  10 -16   20.67    2.51
  -1  10 -16   19.36    2.54
  -1  10 -16   16.37    2.81
   1 -10  16   22.28    2.83
   1 -10  16   25.10    2.98
  -1  10 -16   18.23    2.65
   1 -10  16   17.86    2.75
   1 -10  16   19.59    2.65
   1 -10  17    5.10    1.77
   1 -10  17    3.06    1.78
   1 -10  17    4.24    1.74
  -1  10 -17    3.54    1.54
  -1  10 -17    3.78    1.43
  -1  10 -17    5.25    1.93
   1 -10  17    3.81    1.72
  -1  10 -17    2.93    1.78
   1 -10  18    8.79    2.03
  -1  10 -18    6.62    2.00
   1 -10  18    8.07    2.19
  -1  10 -18    6.93    1.92
  -1  10 -18    6.59    1.75
   1 -10  19    2.77    1.80
   1  -9 -20   36.34    3.29
  -1   9  19   13.34    2.10
   1  -9 -19    9.91    1.82
   1  -9 -19   13.40    1.85
  -1   9  19   17.92    2.80
   1  -9 -19   10.53    1.58
  -1   9  19   12.38    2.31
   1  -9 -18   12.14    2.82
  -1   9  18   12.77    1.89
   1  -9 -18   10.35    1.78
   1  -9 -18   15.48    1.83
  -1   9  18   14.14    2.03
  -1   9  18   13.23    2.28
   1  -9 -18    7.97    1.95
  -1   9  18   15.29    2.47
  -1   9  18   12.25    2.39
  -1   9  18   13.18    2.02
   1  -9 -18   12.61    1.62
   1  -9 -17    3.40    1.13
   1  -9 -17    2.67    1.47
   1  -9 -17    3.70    1.19
   1  -9 -17    3.35    1.24
   1  -9 -17    2.87    1.89
  -1   9  17    4.03    1.31
  -1   9  17    3.69    1.68
  -1   9  17    3.50    1.46
  -1   9  17    7.08    1.42
  -1   9  17    5.10    1.57
   1  -9 -16   14.80    2.55
  -1   9  16   17.87    2.20
   1  -9 -16   18.62    2.03
   1  -9 -16   19.52    2.36
  -1   9  16   19.74    2.57
   1  -9 -16   19.69    1.99
  -1   9  16   17.80    2.22
  -1   9  16   20.67    2.51
   1  -9 -16   15.19    2.40
  -1   9  16   18.01    2.53
   1  -9 -16   22.92    2.18
  -1   9  15   -1.19    1.26
   1  -9 -15    0.49    0.77
  -1   9  15    0.42    1.11
  -1   9  15    0.29    1.26
   1  -9 -15    0.65    0.82
  -1   9  15    0.23    1.85
   1  -9 -15   -0.14    1.25
   1  -9 -15    1.54    0.94
   1  -9 -15   -1.45    1.81
   1  -9 -15    0.49    1.33
   1  -9 -15   -0.12    1.06
  -1   9  15   -0.11    0.99
  -1   9  14   23.88    2.61
   1  -9 -14   22.50    2.04
  -1   9  14   21.94    2.57
   1  -9 -14   12.42    2.49
   1  -9 -14   21.39    2.07
   1  -9 -14   20.88    2.11
   1  -9 -14   21.20    2.28
  -1   9  14   21.05    2.41
  -1   9  14   18.75    2.88
  -1   9  14   25.72    2.35
   1  -9 -14   17.86    2.29
   1  -9 -14   19.15    2.50
   1  -9 -13    7.20    1.35
   1  -9 -13    9.32    1.25
   1  -9 -13    6.44    1.37
  -1   9  13    7.84    1.93
  -1   9  13    7.83    1.37
  -1   9  13    5.66    1.48
  -1   9  13    6.02    1.35
   1  -9 -13    4.47    1.10
   1  -9 -13    5.63    1.77
  -1   9  13    5.26    0.96
   1  -9 -13    7.34    1.20
  -1   9  13    3.79    1.14
   1  -9 -13    5.67    1.47
   1  -9 -12   32.17    2.65
   1  -9 -12   28.22    2.68
   1  -9 -12   25.88    3.01
  -1   9  12   31.39    3.06
  -1   9  12   32.71    2.51
   1  -9 -12   30.18    2.65
  -1   9  12   35.91    3.01
   1  -9 -12   31.53    3.00
   1  -9 -12   32.39    3.28
  -1   9  12   31.56    2.80
  -1   9  12   34.49    2.99
   1  -9 -12   33.16    2.85
  -1   9  12   31.26    3.41
   1  -9 -12   36.94    2.91
   1  -9 -11    0.43    0.72
  -1   9  11    1.42    0.97
  -1   9  11    1.12    0.60
  -1   9  11    1.39    0.88
   1  -9 -11    1.36    0.84
   1  -9 -11    0.73    0.85
  -1   9  11    0.72    0.77
   1  -9 -11    0.07    0.70
   1  -9 -11    1.07    0.99
   1  -9 -11    0.38    1.08
  -1   9  11    4.48    1.30
   1  -9 -11    0.08    0.69
   1  -9 -11    1.25    0.88
  -1   9  11    0.18    0.77
  -1   9  10    0.65    0.80
  -1   9  10    3.88    1.18
   1  -9 -10    0.11    0.90
   1  -9 -10    0.12    0.79
   1  -9 -10    0.17    0.75
   1  -9 -10   -0.38    0.70
   1  -9 -10    1.31    0.73
  -1   9  10    0.87    0.74
  -1   9  10    0.35    0.79
  -1   9  10    1.17    0.65
   1  -9 -10    0.23    0.75
  -1   9  10   -0.11    0.92
   1  -9 -10    1.59    0.76
   1  -9 -10    0.39    0.77
  -1   9   9    0.22    0.48
   1  -9  -9    0.61    0.65
   1  -9  -9    1.36    0.77
   1  -9  -9    1.00    0.80
   1  -9  -9    1.38    0.81
  -1   9   9    0.51    0.66
  -1   9   9    1.92    1.12
  -1   9   9    1.46    0.62
  -1   9   9    0.38    0.71
   1  -9  -9    0.55    0.89
  -1   9   9    0.09    0.74
   1  -9  -9    1.35    0.83
  -1   9   9   -0.43    0.93
   1  -9  -9    1.85    0.77
   1  -9  -8    6.34    1.08
  -1   9   8    6.62    0.83
  -1   9   8    6.96    0.99
  -1   9   8    5.97    1.29
   1  -9  -8    5.40    1.17
  -1   9   8    7.85    1.08
  -1   9   8    7.08    1.39
   1  -9  -8    6.73    1.16
  -1   9   8    5.43    1.10
   1  -9  -8    5.89    1.01
   1  -9  -8    7.95    1.15
   1  -9  -7    0.46    0.70
  -1   9   7   -0.06    0.54
   1  -9  -7    1.45    0.82
  -1   9   7    0.50    0.93
   1  -9  -7    0.08    0.68
  -1   9   7    1.40    0.81
   1  -9  -7   -0.07    0.59
  -1   9   7   -0.28    0.46
  -1   9   7    0.61    0.58
  -1   9   7    0.10    0.79
   1  -9  -7    0.08    0.66
  -1   9   7    0.17    0.71
  -1   9   7    0.16    0.66
  -1   9   6   35.91    2.77
  -1   9   6   35.45    2.58
   1  -9  -6   37.26    3.05
  -1   9   6   37.09    3.07
  -1   9   6   37.03    2.98
   1  -9  -6   35.16    2.93
  -1   9   6   42.14    3.00
   1  -9  -6   33.02    2.83
  -1   9   6   35.00    3.04
  -1   9   6   38.42    2.69
   1  -9  -6   33.89    2.92
  -1   9   6   36.69    2.99
   1  -9  -6   37.92    2.88
  -1   9   5    1.72    0.75
   1  -9  -5    0.41    0.62
  -1   9   5    1.31    0.85
  -1   9   5    1.83    0.87
   1  -9  -5    1.03    0.70
   1  -9  -5    0.48    0.66
   1  -9  -5    2.40    0.58
  -1   9   5    2.11    0.50
  -1   9   5    1.85    0.48
  -1   9   5    0.36    0.57
   1  -9  -5    1.78    0.69
   1  -9  -5    0.64    0.68
   1  -9  -5    0.20    0.55
   1  -9  -4   84.35    5.59
   1  -9  -4   83.79    5.69
  -1   9   4   82.86    5.56
   1  -9  -4   75.23    5.53
  -1   9   4   79.17    5.48
   1  -9  -4   73.39    5.17
  -1   9   4   82.22    5.11
  -1   9   4   76.51    5.18
   1  -9  -4   75.96    5.54
   1  -9  -4   81.55    5.45
  -1   9   4   81.71    5.13
  -1   9   4   82.74    5.62
   1  -9  -3   40.45    3.16
  -1   9   3   41.47    2.79
   1  -9  -3   37.44    3.30
   1  -9  -3   42.71    2.90
  -1   9   3   36.83    3.09
  -1   9   3   43.16    3.32
   1  -9  -3   45.85    3.12
   1  -9  -3   38.58    3.25
  -1   9   3   39.03    3.27
  -1   9   3   38.66    3.23
  -1   9   3   44.04    3.28
   1  -9  -3   54.67    3.49
  -1   9   3   46.40    2.82
   1  -9  -2  209.88   10.63
   1  -9  -2  157.93   10.25
   1  -9  -2  157.28   10.14
  -1   9   2  167.13    9.90
   1  -9  -2  150.98   10.52
  -1   9   2  159.32   10.43
  -1   9   2  151.52   10.40
  -1   9   2  160.53   10.31
  -1   9   2  154.14    9.89
   1  -9  -2  165.90   10.51
   1  -9  -2  160.95   10.38
  -1   9   2  160.15   10.52
  -1   9   2  159.33   10.20
   1  -9  -1   90.75    6.28
   1  -9  -1   88.33    6.53
  -1   9   1   92.71    6.09
   1  -9  -1  107.49    6.54
  -1   9   1   96.00    6.30
  -1   9   1   95.70    6.56
   1  -9  -1  114.86    6.60
  -1   9   1  110.50    6.08
   1  -9  -1   84.27    6.65
  -1   9   1   92.58    6.30
  -1   9   1   90.39    6.68
   1  -9  -1   98.98    6.68
   1  -9   0  208.88   13.65
  -1   9   0  195.97   12.94
  -1   9   0  217.74   13.47
  -1   9   0  221.81   13.16
   1  -9   0  236.35   13.36
  -1   9   0  217.40   13.51
  -1   9   0  216.20   13.04
  -1   9   0  207.63   13.04
  -1   9   0  208.17   13.66
  -1   9   0  224.32   12.97
   1  -9   0  210.58   13.42
   1  -9   0  214.94   13.61
   1  -9   0  207.02   13.16
  -1   9  -1  118.20    8.17
   1  -9   1  138.97    8.32
   1  -9   1  118.51    8.36
  -1   9  -1  116.71    8.42
  -1   9  -1  129.53    7.83
  -1   9  -1  128.57    7.76
   1  -9   1  111.79    8.36
   1  -9   1  108.40    7.88
  -1   9  -1  123.62    7.87
  -1   9  -1  134.26    7.77
   1  -9   1  133.05    8.11
  -1   9  -1  126.93    8.31
  -1   9  -1  138.05    8.32
   1  -9   2  229.99   15.12
  -1   9  -2  245.43   15.45
  -1   9  -2  226.50   15.65
  -1   9  -2  255.25   15.11
  -1   9  -2  249.17   15.06
   1  -9   2  250.12   15.37
   1  -9   2  259.29   15.32
   1  -9   2  223.14   15.68
  -1   9  -2  239.26   15.77
   1  -9   2  240.29   15.56
  -1   9  -2  250.11   15.59
  -1   9  -2  257.97   15.01
  -1   9  -2  238.60   15.50
  -1   9  -3  179.03   12.46
   1  -9   3  185.16   12.75
   1  -9   3  194.31   12.47
   1  -9   3  225.52   12.49
  -1   9  -3  172.56   12.72
  -1   9  -3  190.60   12.89
  -1   9  -3  199.35   12.68
   1  -9   3  209.30   12.74
  -1   9  -3  187.97   12.16
  -1   9  -3  201.31   12.61
  -1   9  -3  203.42   12.20
  -1   9  -3  211.11   12.14
  -1   9  -4  309.95   19.61
  -1   9  -4  306.99   18.89
   1  -9   4  317.40   19.43
   1  -9   4  294.54   19.45
  -1   9  -4  295.79   19.12
   1  -9   4  331.55   19.11
  -1   9  -4  309.71   18.82
   1  -9   4  318.40   19.20
  -1   9  -4  306.77   18.82
  -1   9  -4  308.01   19.22
  -1   9  -4  296.71   19.47
  -1   9  -4  309.66   19.33
  -1   9  -5  373.02   22.75
   1  -9   5  374.02   23.39
  -1   9  -5  343.49   23.36
  -1   9  -5  383.19   22.85
   1  -9   5  388.55   23.02
  -1   9  -5  353.61   22.98
  -1   9  -5  366.68   23.54
  -1   9  -5  375.46   22.77
   1  -9   5  383.57   23.16
  -1   9  -5  397.25   23.25
  -1   9  -5  359.99   23.39
   1  -9   5  369.65   23.41
  -1   9  -5  371.79   23.11
   1  -9   6  315.91   19.37
   1  -9   6  322.78   18.97
  -1   9  -6  305.00   19.13
  -1   9  -6  302.99   19.38
   1  -9   6  282.70   19.32
  -1   9  -6  289.44   18.73
  -1   9  -6  315.95   18.75
  -1   9  -6  297.55   19.48
  -1   9  -6  314.30   18.97
  -1   9  -6  308.63   19.03
   1  -9   6  315.98   19.15
  -1   9  -6  294.86   18.70
  -1   9  -6  302.39   19.26
   1  -9   6  317.72   19.42
  -1   9  -6  319.12   19.40
   1  -9   7  381.79   22.32
  -1   9  -7  367.08   21.97
   1  -9   7  344.49   22.20
  -1   9  -7  367.25   22.24
  -1   9  -7  335.51   21.53
  -1   9  -7  366.00   21.75
  -1   9  -7  335.91   21.59
   1  -9   7  376.79   22.28
  -1   9  -7  357.70   22.13
   1  -9   7  361.31   22.01
  -1   9  -7  325.85   22.14
   1  -9   7  370.12   21.83
  -1   9  -7  342.26   21.80
  -1   9  -7  347.44   22.34
   1  -9   8  320.98   19.65
  -1   9  -8  306.73   19.81
  -1   9  -8  315.27   19.24
   1  -9   8  316.97   19.42
  -1   9  -8  317.78   19.52
  -1   9  -8  317.50   19.98
  -1   9  -8  311.07   19.14
   1  -9   8  316.67   19.84
   1  -9   8  298.79   19.78
  -1   9  -8  307.77   19.68
  -1   9  -8  324.31   19.27
  -1   9  -8  305.13   19.36
  -1   9  -8  308.14   19.77
   1  -9   8  287.43   19.57
  -1   9  -9  331.54   21.00
   1  -9   9  358.83   21.59
   1  -9   9  351.57   21.78
   1  -9   9  356.07   21.34
  -1   9  -9  347.32   21.68
  -1   9  -9  338.02   21.20
  -1   9  -9  332.91   21.83
   1  -9   9  324.72   21.64
  -1   9  -9  351.62   21.59
  -1   9  -9  341.37   21.14
  -1   9  -9  319.41   21.64
   1  -9   9  334.14   21.55
  -1   9  -9  344.28   21.36
  -1   9  -9  355.63   21.06
  -1   9 -10  287.02   16.75
   1  -9  10  274.17   17.55
  -1   9 -10  264.84   17.38
   1  -9  10  269.14   17.46
  -1   9 -10  248.15   16.88
   1  -9  10  270.67   17.11
  -1   9 -10  265.73   17.45
   1  -9  10  253.72   17.35
  -1   9 -10  290.59   17.41
   1  -9  10  269.38   17.34
  -1   9 -10  280.69   17.67
  -1   9 -10  278.18   17.12
   1  -9  11  215.01   15.06
   1  -9  11  213.58   15.06
  -1   9 -11  214.34   14.98
  -1   9 -11  236.85   15.35
  -1   9 -11  221.17   15.12
   1  -9  11  241.25   15.12
  -1   9 -11  247.20   15.08
  -1   9 -11  226.84   15.05
  -1   9 -11  243.06   14.78
   1  -9  11  257.09   15.38
   1  -9  11  240.33   14.86
  -1   9 -11  229.87   14.55
   1  -9  12  250.57   16.89
  -1   9 -12  279.80   16.50
  -1   9 -12  251.27   16.21
   1  -9  12  270.05   16.62
  -1   9 -12  250.32   16.73
  -1   9 -12  250.94   17.12
   1  -9  12  258.61   16.87
  -1   9 -12  258.69   16.90
  -1   9 -12  256.66   16.73
   1  -9  12  266.03   16.87
  -1   9 -12  260.97   16.77
   1  -9  13  269.14   16.27
  -1   9 -13  228.67   16.60
  -1   9 -13  248.32   15.75
   1  -9  13  247.67   16.44
   1  -9  13  267.58   16.53
  -1   9 -13  239.39   16.31
  -1   9 -13  235.99   16.27
  -1   9 -13  261.36   16.54
   1  -9  13  252.16   16.59
  -1   9 -13  252.38   16.32
  -1   9 -13  264.64   16.02
   1  -9  14  135.25    9.63
  -1   9 -14  137.37    9.46
  -1   9 -14  135.26    9.26
  -1   9 -14  125.30    9.60
   1  -9  14  141.61    9.25
  -1   9 -14  129.31    9.27
   1  -9  14  154.65    9.64
  -1   9 -14  130.48    9.27
  -1   9 -14  130.80    8.67
  -1   9 -14  133.97    8.92
   1  -9  14  128.66    9.35
  -1   9 -15  114.01    9.12
  -1   9 -15  120.92    8.73
  -1   9 -15  119.88    8.79
   1  -9  15  121.12    8.90
   1  -9  15  137.60    9.15
  -1   9 -15  125.89    8.79
   1  -9  15  138.77    8.87
  -1   9 -15  115.93    8.88
   1  -9  15  145.37    9.33
  -1   9 -15  117.96    8.36
   1  -9  15  134.82    9.30
   1  -9  16  103.01    7.00
  -1   9 -16   65.33    6.47
   1  -9  16   77.04    6.69
   1  -9  16   83.40    6.49
   1  -9  16   94.16    6.78
  -1   9 -16   85.07    6.38
   1  -9  16   92.15    6.45
  -1   9 -16   89.01    6.40
  -1   9 -16   77.88    6.49
  -1   9 -16   73.61    6.20
  -1   9 -16   88.49    5.96
  -1   9 -17  113.44    8.06
   1  -9  17  103.51    8.08
   1  -9  17  136.97    8.66
  -1   9 -17   99.83    8.10
   1  -9  17  144.95    8.80
   1  -9  17  109.55    8.56
  -1   9 -17  104.79    8.40
   1  -9  17  127.54    8.19
  -1   9 -17  106.97    7.94
  -1   9 -17   89.56    7.77
  -1   9 -17   97.97    8.25
  -1   9 -18   52.62    5.24
   1  -9  18   71.59    5.66
  -1   9 -18   60.10    4.97
   1  -9  18   62.32    5.70
  -1   9 -18   65.09    5.12
   1  -9  18   72.07    5.59
   1  -9  18   53.91    5.04
  -1   9 -18   49.66    5.31
  -1   9 -18   59.92    4.99
  -1   9 -18   51.35    5.07
  -1   9 -19   46.83    4.40
  -1   9 -19   55.57    4.54
   1  -9  19   47.66    4.62
   1  -9  19   56.35    5.27
  -1   9 -19   45.08    4.63
  -1   8  20    2.57    1.53
   1  -8 -20    3.33    1.49
   1  -8 -20    3.36    1.27
  -1   8  19    9.85    2.13
  -1   8  19   11.71    1.96
   1  -8 -19    8.66    1.55
   1  -8 -19    7.51    1.64
   1  -8 -19    8.35    1.53
  -1   8  19   10.95    2.40
   1  -8 -19    9.69    1.47
   1  -8 -19    8.20    1.99
  -1   8  19   13.35    2.35
  -1   8  18    5.61    1.45
   1  -8 -18    4.57    1.26
  -1   8  18    4.81    2.23
   1  -8 -18    4.10    1.37
   1  -8 -18    6.70    1.84
  -1   8  18    7.45    1.88
  -1   8  18    8.30    2.19
  -1   8  18    6.49    1.83
  -1   8  18    7.96    1.65
  -1   8  18    6.24    1.45
   1  -8 -18    8.14    1.35
   1  -8 -18    6.18    2.34
   1  -8 -18    5.24    1.27
  -1   8  17   24.91    2.78
  -1   8  17   19.26    2.83
   1  -8 -17   19.70    2.21
  -1   8  17   21.58    2.45
   1  -8 -17   17.90    1.94
   1  -8 -17   20.66    2.12
  -1   8  17   21.37    2.66
  -1   8  17   17.75    2.18
  -1   8  17   22.78    2.36
   1  -8 -17   16.14    2.33
   1  -8 -17   14.63    2.86
   1  -8 -16    6.56    1.45
   1  -8 -16    3.60    1.11
  -1   8  16    4.86    1.56
  -1   8  16    4.11    1.17
  -1   8  16    5.64    1.37
  -1   8  16    5.61    1.65
   1  -8 -16    3.70    1.44
   1  -8 -16    4.46    1.08
   1  -8 -16    4.83    1.07
   1  -8 -16    4.76    1.91
  -1   8  16    3.13    1.40
  -1   8  16    2.34    1.12
  -1   8  15   16.40    1.96
   1  -8 -15   14.17    1.61
  -1   8  15   15.52    2.21
   1  -8 -15   13.11    1.85
   1  -8 -15   11.19    1.96
  -1   8  15   13.29    2.08
   1  -8 -15   12.73    2.24
   1  -8 -15   14.96    1.72
   1  -8 -15   13.82    1.66
  -1   8  15   16.51    2.18
   1  -8 -14   20.22    1.90
   1  -8 -14   18.22    2.09
   1  -8 -14   18.56    1.87
  -1   8  14   23.34    2.52
   1  -8 -14   14.92    2.05
  -1   8  14   19.47    2.28
  -1   8  14   20.09    2.08
   1  -8 -14   18.87    1.92
  -1   8  14   17.25    1.71
   1  -8 -14   11.69    2.46
   1  -8 -14   16.36    2.29
  -1   8  14   21.76    2.46
   1  -8 -13   10.49    2.02
   1  -8 -13   11.57    1.42
   1  -8 -13   11.80    1.73
   1  -8 -13   14.73    1.57
   1  -8 -13   11.80    1.68
   1  -8 -13    9.94    1.39
   1  -8 -13   16.56    2.07
  -1   8  13   11.10    1.69
  -1   8  13   13.60    1.86
  -1   8  13   12.23    1.35
  -1   8  13   12.09    1.63
  -1   8  13   10.54    1.76
  -1   8  12   24.87    2.62
  -1   8  12   27.78    2.44
   1  -8 -12   24.86    2.69
   1  -8 -12   29.95    2.52
   1  -8 -12   28.13    2.26
  -1   8  12   27.84    2.63
  -1   8  12   26.52    2.57
   1  -8 -12   25.08    2.83
   1  -8 -12   24.07    2.52
   1  -8 -12   26.43    2.44
   1  -8 -12   24.85    2.26
  -1   8  12   21.61    2.88
  -1   8  12   25.23    2.12
   1  -8 -12   24.05    2.27
   1  -8 -11    0.12    1.07
   1  -8 -11    0.52    1.01
  -1   8  11    0.64    1.08
  -1   8  11    0.80    0.83
   1  -8 -11   -0.08    0.68
   1  -8 -11    0.16    0.68
   1  -8 -11    0.83    0.70
  -1   8  11    0.05    0.60
   1  -8 -11    0.65    0.74
   1  -8 -11    0.26    0.80
  -1   8  11   -0.67    0.99
  -1   8  11    0.26    0.76
   1  -8 -11    0.20    0.92
  -1   8  11    1.21    0.81
  -1   8  10   33.95    2.76
   1  -8 -10   31.93    2.62
   1  -8 -10   38.15    2.88
  -1   8  10   32.70    2.39
   1  -8 -10   28.24    2.83
  -1   8  10   30.90    2.67
   1  -8 -10   32.66    2.57
  -1   8  10   28.55    3.13
   1  -8 -10   32.71    2.71
  -1   8  10   30.87    2.77
   1  -8 -10   30.55    2.58
   1  -8 -10   36.40    3.04
  -1   8  10   29.96    2.41
   1  -8 -10   31.41    2.62
  -1   8  10   29.22    2.84
   1  -8  -9   13.69    1.33
  -1   8   9    7.08    0.97
   1  -8  -9   11.75    1.30
  -1   8   9    9.65    1.71
  -1   8   9    7.27    1.06
  -1   8   9    8.15    1.23
   1  -8  -9   12.72    1.40
   1  -8  -9   11.42    1.38
   1  -8  -9   11.13    1.26
  -1   8   9   11.22    1.32
   1  -8  -9   12.19    1.52
   1  -8  -9   10.27    1.44
  -1   8   9   11.85    1.58
  -1   8   9   11.16    1.40
  -1   8   8   12.11    1.30
   1  -8  -8   12.02    1.34
  -1   8   8   10.33    1.08
   1  -8  -8   11.38    1.43
   1  -8  -8   11.46    1.50
   1  -8  -8   12.74    1.33
  -1   8   8   11.23    1.34
   1  -8  -8   10.38    1.37
  -1   8   8   13.13    1.56
  -1   8   8   11.12    1.71
  -1   8   8   12.70    1.42
  -1   8   8   11.32    1.17
  -1   8   7   22.35    1.91
   1  -8  -7   25.64    2.07
   1  -8  -7   23.22    1.99
  -1   8   7   28.40    2.67
  -1   8   7   25.18    2.37
  -1   8   7   25.20    2.23
   1  -8  -7   24.73    2.08
   1  -8  -7   24.56    2.20
  -1   8   7   25.79    2.19
  -1   8   7   21.46    2.03
   1  -8  -7   22.82    2.08
  -1   8   7   18.52    1.70
  -1   8   7   22.86    1.99
  -1   8   6   13.53    1.40
   1  -8  -6   12.98    1.50
   1  -8  -6   12.97    1.40
  -1   8   6   15.44    1.59
   1  -8  -6   13.67    1.43
  -1   8   6   16.51    1.68
   1  -8  -6   15.66    1.56
  -1   8   6   14.39    1.33
  -1   8   6   15.55    1.78
  -1   8   6   15.42    1.26
  -1   8   6   15.06    1.71
   1  -8  -6   13.99    1.58
  -1   8   6   15.84    1.55
   1  -8  -5  101.54    6.68
   1  -8  -5   96.78    6.66
  -1   8   5   99.27    6.71
   1  -8  -5   96.06    6.55
   1  -8  -5   98.76    6.64
   1  -8  -5  100.11    6.74
   1  -8  -5  104.04    6.56
  -1   8   5   98.67    6.44
  -1   8   5   90.76    6.28
  -1   8   5  116.97    6.67
   1  -8  -5   90.00    6.38
  -1   8   5  101.50    6.35
  -1   8   5  105.36    6.71
  -1   8   5   99.06    6.63
  -1   8   4    2.19    0.71
  -1   8   4    0.41    0.57
   1  -8  -4    0.66    0.59
  -1   8   4    0.97    0.62
   1  -8  -4    0.36    0.42
  -1   8   4    1.25    0.49
  -1   8   4    0.94    0.40
   1  -8  -4    1.24    0.65
   1  -8  -4    0.81    0.60
   1  -8  -4    0.88    0.54
   1  -8  -4    1.14    0.64
  -1   8   4    0.99    0.40
  -1   8   3  186.96   12.00
   1  -8  -3  174.07   11.65
   1  -8  -3  189.27   12.04
  -1   8   3  196.84   11.61
  -1   8   3  187.50   11.71
  -1   8   3  189.09   12.07
   1  -8  -3  188.16   11.92
   1  -8  -3  185.90   12.04
  -1   8   3  191.34   11.59
   1  -8  -3  201.69   12.17
   1  -8  -3  178.84   11.79
  -1   8   3  198.27   11.93
   1  -8  -2    3.00    0.79
   1  -8  -2    4.61    0.86
  -1   8   2    4.21    0.82
   1  -8  -2    4.54    0.88
   1  -8  -2    3.88    0.69
   1  -8  -2    4.53    0.69
  -1   8   2    3.71    0.74
  -1   8   2    3.17    0.83
  -1   8   2    4.32    0.45
  -1   8   2    3.86    0.64
  -1   8   2    3.78    0.79
  -1   8   2    3.78    0.44
  -1   8   2    5.74    0.79
   1  -8  -2    3.34    0.83
   1  -8  -2    2.92    0.71
  -1   8   1  434.80   27.86
   1  -8  -1  465.39   27.84
   1  -8  -1  407.70   27.93
  -1   8   1  446.98   28.08
  -1   8   1  457.12   27.64
  -1   8   1  477.46   27.87
  -1   8   1  456.45   27.61
  -1   8   1  450.10   27.87
  -1   8   1  427.44   28.19
   1  -8  -1  463.07   28.26
   1  -8  -1  471.56   28.11
   1  -8  -1  445.69   28.16
   1  -8  -1  538.51   28.08
  -1   8   0   29.12    2.16
   1  -8   0   26.17    1.97
  -1   8   0   23.80    1.69
  -1   8   0   28.46    1.78
   1  -8   0   27.46    1.90
  -1   8   0   24.43    2.14
   1  -8   0   24.32    2.05
  -1   8   0   25.18    1.78
  -1   8   0   30.65    1.92
  -1   8   0   25.13    1.70
   1  -8   0   25.21    2.25
  -1   8   0   22.93    2.23
   1  -8   0   25.19    2.21
  -1   8  -1  430.19   26.73
  -1   8  -1  416.96   27.13
   1  -8   1  425.88   27.10
  -1   8  -1  443.56   27.09
  -1   8  -1  435.09   26.67
   1  -8   1  472.92   26.97
   1  -8   1  448.52   26.82
  -1   8  -1  479.37   26.80
  -1   8  -1  447.48   27.36
  -1   8  -1  435.96   27.12
  -1   8  -1  426.33   26.66
   1  -8   1  448.00   27.27
   1  -8   1  449.80   27.33
  -1   8  -2    0.26    0.50
  -1   8  -2    0.08    0.57
  -1   8  -2    0.23    0.19
  -1   8  -2    0.09    0.65
   1  -8   2   -0.04    0.43
   1  -8   2    0.47    0.40
  -1   8  -2    0.42    0.30
  -1   8  -2    0.11    0.46
   1  -8   2   -0.02    0.31
   1  -8   2    0.16    0.58
   1  -8   2    0.13    0.51
  -1   8  -2    0.29    0.24
  -1   8  -2    0.53    0.51
  -1   8  -3  233.46   15.00
  -1   8  -3  236.46   15.38
   1  -8   3  252.13   15.25
  -1   8  -3  244.36   15.27
  -1   8  -3  233.68   15.31
   1  -8   3  248.28   15.17
  -1   8  -3  246.88   15.59
  -1   8  -3  263.02   14.98
   1  -8   3  230.52   15.41
  -1   8  -3  247.41   14.94
  -1   8  -3  243.98   15.64
  -1   8  -4   42.02    3.41
  -1   8  -4   38.51    3.12
  -1   8  -4   45.27    3.05
  -1   8  -4   43.77    3.35
  -1   8  -4   40.74    2.77
  -1   8  -4   40.35    2.84
  -1   8  -4   41.67    3.09
  -1   8  -4   49.47    2.81
   1  -8   4   38.02    3.19
   1  -8   4   40.67    3.31
   1  -8   4   44.00    3.08
  -1   8  -4   41.09    3.32
   1  -8   4   41.68    2.95
   1  -8   5  138.95    9.66
  -1   8  -5  141.76    9.61
  -1   8  -5  145.20    9.43
  -1   8  -5  142.54    9.15
  -1   8  -5  153.65    9.76
  -1   8  -5  161.60    9.20
  -1   8  -5  141.59    9.52
  -1   8  -5  160.98    9.80
   1  -8   5  154.68    9.79
  -1   8  -5  140.36    9.23
   1  -8   5  146.53    9.33
  -1   8  -5  153.09    9.86
  -1   8  -5  143.46    9.17
   1  -8   5  160.06    9.53
  -1   8  -6   12.65    1.28
  -1   8  -6   12.24    1.43
   1  -8   6   12.40    1.53
  -1   8  -6   12.40    1.25
  -1   8  -6   12.32    1.53
  -1   8  -6   12.40    1.08
  -1   8  -6   10.75    1.50
   1  -8   6   11.85    1.31
  -1   8  -6   11.95    1.63
   1  -8   6   13.08    1.36
  -1   8  -6   12.80    1.36
   1  -8   6   14.37    1.55
  -1   8  -6   11.47    1.08
   1  -8   6   13.25    1.54
   1  -8   6   12.86    1.20
  -1   8  -6   11.80    1.09
  -1   8  -7   69.31    4.36
  -1   8  -7   71.34    4.32
  -1   8  -7   62.73    4.64
  -1   8  -7   64.06    4.87
  -1   8  -7   63.36    4.74
   1  -8   7   66.41    4.61
   1  -8   7   61.59    4.38
   1  -8   7   60.43    4.70
   1  -8   7   56.19    4.52
  -1   8  -7   60.60    4.38
  -1   8  -7   65.59    4.23
  -1   8  -7   63.99    4.53
   1  -8   7   65.60    4.78
  -1   8  -7   66.38    4.82
  -1   8  -8   47.10    3.71
  -1   8  -8   46.57    3.18
  -1   8  -8   46.50    3.66
  -1   8  -8   42.65    3.56
   1  -8   8   46.48    3.69
   1  -8   8   48.57    3.74
  -1   8  -8   47.94    3.46
  -1   8  -8   39.83    3.26
  -1   8  -8   46.37    3.59
   1  -8   8   47.60    3.58
  -1   8  -8   48.24    3.23
   1  -8   8   46.68    3.59
   1  -8   8   47.75    3.40
  -1   8  -8   48.20    3.85
   1  -8   9   52.30    3.73
  -1   8  -9   51.09    4.16
  -1   8  -9   48.54    3.86
   1  -8   9   48.07    4.01
   1  -8   9   44.78    3.87
  -1   8  -9   56.28    3.50
  -1   8  -9   52.69    3.96
   1  -8   9   52.86    3.93
  -1   8  -9   53.16    3.52
  -1   8  -9   55.04    4.12
  -1   8  -9   43.85    3.53
  -1   8  -9   52.72    4.01
  -1   8  -9   47.75    3.68
   1  -8   9   51.13    4.03
  -1   8 -10   10.95    1.66
  -1   8 -10   13.82    1.69
   1  -8  10   11.27    1.39
  -1   8 -10   13.19    1.15
   1  -8  10   11.34    1.66
  -1   8 -10   12.48    1.83
  -1   8 -10   13.01    1.30
  -1   8 -10   11.65    1.60
  -1   8 -10   12.98    1.41
   1  -8  10   11.98    1.61
   1  -8  10   12.03    1.70
  -1   8 -10   10.02    1.50
   1  -8  10   11.77    1.65
  -1   8 -11    8.81    1.38
  -1   8 -11    7.32    1.33
   1  -8  11    4.36    1.25
   1  -8  11    4.58    1.06
   1  -8  11    8.80    1.47
  -1   8 -11    7.27    1.30
  -1   8 -11    7.35    0.85
  -1   8 -11    6.18    1.24
  -1   8 -11    7.05    1.62
  -1   8 -11    7.50    1.00
   1  -8  11    7.90    1.31
  -1   8 -12   15.39    2.06
   1  -8  12   18.40    2.13
  -1   8 -12   16.24    1.61
   1  -8  12   21.38    2.02
   1  -8  12   15.07    2.09
   1  -8  12   20.71    2.31
  -1   8 -12   17.08    2.04
  -1   8 -12   19.99    2.21
  -1   8 -12   17.91    2.01
  -1   8 -12   19.31    2.42
   1  -8  13    0.10    0.88
  -1   8 -13   -0.11    1.13
   1  -8  13    0.79    0.95
   1  -8  13    0.73    1.14
  -1   8 -13   -0.59    0.88
  -1   8 -13    2.62    1.28
  -1   8 -13    1.64    0.91
[truncated: 3,138,247 more chars]
